# Supplementary material for: N-tert-Butyl-5α-androstane-17β-carboxamide
Source: Acta Crystallogr Sect E Struct Rep Online. 2009 Feb 25;65(Pt 3):o587. doi: 10.1107/S1600536809005741 (PMC2968652; doi:10.1107/S1600536809005741)
Supplement: Supplementary file 2 [file e-65-0o587-Isup2.hkl]

# 
# h,k,l, Fc-squared, Fo-squared, sigma(Fo-squared) and status flag 
# 
data_I
_shelx_title '                    f81117a in P2(1)2(1)2(1)' 
_shelx_refln_list_code          4 
_shelx_F_calc_maximum      183.68 
_exptl_crystal_F_000       800.00 
_reflns_d_resolution_high  0.7799 
 
loop_ 
 _symmetry_equiv_pos_as_xyz 
 'x, y, z' 
 '-x+1/2, -y, z+1/2' 
 '-x, y+1/2, -z+1/2' 
 'x+1/2, -y+1/2, -z' 
 
_cell_length_a     6.3728 
_cell_length_b    12.8016 
_cell_length_c    26.7746 
_cell_angle_alpha  90.000 
_cell_angle_beta   90.000 
_cell_angle_gamma  90.000 
 
_shelx_F_squared_multiplier     1.000 
 
loop_ 
 _refln_index_h 
 _refln_index_k 
 _refln_index_l 
 _refln_F_squared_calc 
 _refln_F_squared_meas 
 _refln_F_squared_sigma 
 _refln_observed_status 
   2   0   0      485.00      471.72     20.76 o 
   4   0   0     3825.75     3841.50     82.23 o 
   6   0   0       24.87       43.64     20.52 o 
   1   1   0      893.71      867.56     23.61 o 
   2   1   0      249.51      229.39     11.23 o 
   3   1   0      196.79      182.54     13.88 o 
   4   1   0     2593.15     2750.47     91.84 o 
   5   1   0       14.54        9.63     11.09 o 
   6   1   0       11.57       14.17     14.51 o 
   7   1   0       10.75       18.56     16.06 o 
   8   1   0       69.78       91.84     36.07 o 
   0   2   0    33736.60    33034.57    132.54 o 
   1   2   0    11281.23     7344.07   2416.40 o 
   2   2   0       52.10       37.58     10.34 o 
   3   2   0        8.67       10.42      8.43 o 
   4   2   0      484.85      502.95     24.14 o 
   5   2   0     1415.41     1414.18     62.61 o 
   6   2   0       16.97       14.37     12.59 o 
   7   2   0        5.49       12.85     18.05 o 
   8   2   0        5.51       -1.06     31.26 o 
   1   3   0     1925.27     1912.68     23.60 o 
   2   3   0        1.93       -0.56      4.12 o 
   3   3   0     1348.79     1353.95     31.04 o 
   4   3   0     1465.26     1391.38     60.70 o 
   5   3   0       13.10        9.78     11.11 o 
   6   3   0        0.07        1.17     10.77 o 
   7   3   0        1.59        7.00     24.59 o 
   8   3   0        8.02       10.42     33.14 o 
   0   4   0     4755.24     4868.23    163.36 o 
   1   4   0      303.58      281.54      6.05 o 
   2   4   0      322.48      346.80      8.83 o 
   3   4   0       40.20       47.14     12.28 o 
   4   4   0      143.51      144.64     10.55 o 
   5   4   0       94.57       93.43     12.56 o 
   6   4   0       65.57       64.95     17.97 o 
   7   4   0        7.89        7.08     23.85 o 
   1   5   0       78.20       75.76      4.30 o 
   2   5   0       38.99       36.21      4.80 o 
   3   5   0       92.45      102.55      7.85 o 
   4   5   0       38.43       48.20      8.11 o 
   5   5   0       23.08        9.89     10.15 o 
   6   5   0       14.26       18.31     15.81 o 
   7   5   0        6.37        9.36     26.87 o 
   0   6   0      706.20      677.55     14.92 o 
   1   6   0       32.13       29.06      4.15 o 
   2   6   0      556.26      598.77     12.00 o 
   3   6   0       88.36       91.90      7.86 o 
   4   6   0       45.73       43.06      9.27 o 
   5   6   0        2.43        0.69     11.79 o 
   6   6   0       35.69       42.20     17.07 o 
   7   6   0       22.87       25.18     22.59 o 
   1   7   0        5.75        8.62      4.22 o 
   2   7   0      242.11      238.19      8.94 o 
   3   7   0        5.30        3.03      7.60 o 
   4   7   0       25.70       31.20     12.87 o 
   5   7   0        1.14       -2.52     11.89 o 
   6   7   0       52.18       64.25     19.57 o 
   7   7   0        0.23        2.74     21.03 o 
   0   8   0       62.61       68.93      8.25 o 
   1   8   0      201.54      213.69     39.21 o 
   2   8   0       23.16       34.83      7.39 o 
   3   8   0       35.96       39.52      9.03 o 
   4   8   0        1.84        4.27     11.41 o 
   5   8   0        7.07       15.10     14.85 o 
   6   8   0        0.05        0.21     15.99 o 
   7   8   0       12.03       20.68     44.05 o 
   1   9   0       33.31       22.50      5.78 o 
   2   9   0        6.45        5.83      6.70 o 
   3   9   0       65.53       79.08     14.06 o 
   4   9   0        0.38        0.56     12.04 o 
   5   9   0        2.24        9.31     14.59 o 
   6   9   0       14.24       30.05     18.02 o 
   0  10   0        4.06        5.42      7.76 o 
   1  10   0        8.82        4.09      5.75 o 
   2  10   0      247.86      236.07     15.79 o 
   3  10   0        1.02       -0.82     11.25 o 
   4  10   0       24.19       26.46     13.90 o 
   5  10   0        0.13       -3.17     14.59 o 
   6  10   0       25.72       23.44     17.82 o 
   1  11   0       57.16       43.76     10.13 o 
   2  11   0      144.16      148.70     13.90 o 
   3  11   0        1.16        7.55     11.56 o 
   4  11   0        6.61       -0.31     11.79 o 
   5  11   0        0.87       -6.50     13.25 o 
   0  12   0       20.05       11.78     11.26 o 
   1  12   0       97.45      105.59     16.35 o 
   2  12   0       10.97        6.57     11.52 o 
   3  12   0        0.11       -4.69     15.87 o 
   4  12   0        6.78        9.11     12.73 o 
   5  12   0       17.30       15.13     14.01 o 
   1  13   0        0.26       -1.96      8.90 o 
   2  13   0       48.72       27.88     10.39 o 
   3  13   0       13.87       17.23     15.90 o 
   4  13   0        0.00       -7.72     19.14 o 
   0  14   0        9.93        7.08     15.96 o 
   1  14   0       55.92       34.13     12.39 o 
   2  14   0        3.75       -0.52      9.77 o 
   3  14   0        7.37        1.95      8.96 o 
   4  14   0        0.85       -2.52     18.24 o 
   1  15   0       12.69        8.79     11.48 o 
   2  15   0       14.24        9.30     11.14 o 
   3  15   0        0.44        6.02     19.95 o 
   0  16   0        1.24        0.57     14.49 o 
   1  16   0        1.23       -0.65     14.41 o 
   1   0   1      399.66      368.63     13.03 o 
   2   0   1      592.47      576.72     16.17 o 
   3   0   1      365.85      402.38     17.24 o 
   4   0   1      295.05      309.83     18.71 o 
   5   0   1        3.41        1.25     11.16 o 
   6   0   1       17.20       13.08     14.73 o 
   7   0   1        5.51        4.13     17.79 o 
   8   0   1        9.30       22.14     35.99 o 
   0   1   1      567.63      596.17     19.60 o 
   1   1   1    15572.96    15121.97    144.58 o 
   2   1   1      374.71      381.35      9.95 o 
   3   1   1      641.10      608.30     14.80 o 
   4   1   1       36.44       40.68      7.75 o 
   5   1   1      465.69      437.65     17.17 o 
   6   1   1       72.16       55.38     10.70 o 
   7   1   1       24.95       36.72     12.83 o 
   8   1   1        7.08       11.26     24.93 o 
   0   2   1     8907.81     8798.15     34.79 o 
   1   2   1     9085.02     8678.98     54.54 o 
   2   2   1      558.88      492.92     55.92 o 
   3   2   1     2733.43     2914.84     58.97 o 
   4   2   1       28.10       25.52      7.08 o 
   5   2   1      201.63      196.09     12.74 o 
   6   2   1        1.80        4.10      9.78 o 
   7   2   1       10.31       12.48     14.21 o 
   8   2   1        6.59       12.25     23.23 o 
   0   3   1     1202.50     1150.80     10.85 o 
   1   3   1     3223.26     3100.85     17.22 o 
   2   3   1     2619.35     2669.70     21.36 o 
   3   3   1      500.99      490.20     36.00 o 
   4   3   1      146.82      136.07      8.95 o 
   5   3   1       56.51       54.49      8.55 o 
   6   3   1      202.44      210.05     13.85 o 
   7   3   1        8.12       25.90     18.25 o 
   8   3   1       10.49       21.25     26.01 o 
   0   4   1      136.27      148.36     22.72 o 
   1   4   1     1598.50     1573.64     15.20 o 
   2   4   1     1841.80     1974.45     15.59 o 
   3   4   1      929.60      994.02     14.30 o 
   4   4   1       57.05       54.08      6.09 o 
   5   4   1      264.72      253.26     20.91 o 
   6   4   1       63.70       76.46     11.28 o 
   7   4   1        2.33        2.32     17.78 o 
   0   5   1     1677.97     1712.31     18.74 o 
   1   5   1      548.40      569.32      6.42 o 
   2   5   1      503.42      494.78     34.86 o 
   3   5   1       61.85       64.33      6.76 o 
   4   5   1       28.60       33.89      5.76 o 
   5   5   1       12.33       15.86      7.70 o 
   6   5   1       69.42       85.58     12.97 o 
   7   5   1        6.51        7.00     15.88 o 
   0   6   1       68.41       66.17      4.87 o 
   1   6   1      414.97      399.54      6.08 o 
   2   6   1      446.91      428.39     24.67 o 
   3   6   1        4.78        5.63      4.49 o 
   4   6   1       15.69       15.48      6.17 o 
   5   6   1        8.00        9.65      8.89 o 
   6   6   1       40.56       53.09     12.55 o 
   7   6   1       12.63       32.82     17.39 o 
   0   7   1      173.59      161.03      6.56 o 
   1   7   1        6.56        9.50      3.03 o 
   2   7   1      267.44      273.17      9.43 o 
   3   7   1       55.14       59.09      6.54 o 
   4   7   1       53.87       67.24      8.96 o 
   5   7   1        2.53        8.58      9.18 o 
   6   7   1        5.69       12.13     11.42 o 
   7   7   1        1.22        6.63     14.99 o 
   0   8   1      100.54       96.76      6.31 o 
   1   8   1       20.21       23.51      3.57 o 
   2   8   1       72.95       79.34      5.87 o 
   3   8   1        1.03        5.22      6.03 o 
   4   8   1        4.59        3.62      8.27 o 
   5   8   1       15.39        6.82      9.45 o 
   6   8   1       14.09       25.45     12.15 o 
   7   8   1        7.72       11.07     28.45 o 
   0   9   1       48.62       50.89      6.04 o 
   1   9   1       50.61       58.25      4.72 o 
   2   9   1       51.85       60.38      6.00 o 
   3   9   1       22.12       21.68      7.98 o 
   4   9   1       10.61       13.47      8.61 o 
   5   9   1       12.83       15.98     11.02 o 
   6   9   1        5.00        3.63     11.97 o 
   0  10   1       26.04       22.54      6.28 o 
   1  10   1       40.75       37.78      4.90 o 
   2  10   1       51.62       65.10      7.31 o 
   3  10   1       57.58       53.55      9.74 o 
   4  10   1        9.43       11.68      8.74 o 
   5  10   1        8.16        6.13     10.01 o 
   6  10   1        0.90       -0.26     11.34 o 
   0  11   1       26.56       24.06      7.59 o 
   1  11   1       18.54       19.72      4.99 o 
   2  11   1        3.16        0.77      7.56 o 
   3  11   1        6.45        4.18      8.89 o 
   4  11   1       18.82       14.88      9.30 o 
   5  11   1        5.96        7.62     10.59 o 
   6  11   1        1.14        0.73     44.53 o 
   0  12   1       85.66       88.66     15.42 o 
   1  12   1        4.78        5.49      5.88 o 
   2  12   1       17.47       21.46      7.78 o 
   3  12   1       12.22       11.79     10.93 o 
   4  12   1        7.87       10.18     10.62 o 
   5  12   1        0.38        2.62      9.79 o 
   0  13   1       25.12       17.43      9.11 o 
   1  13   1       41.12       39.16      7.42 o 
   2  13   1       50.01       38.25      8.85 o 
   3  13   1       18.32       14.10     11.28 o 
   4  13   1        8.94       18.31     14.44 o 
   1  14   1       13.92       11.06      7.57 o 
   2  14   1        0.46       -1.04      6.51 o 
   3  14   1        2.04       -0.65      7.74 o 
   4  14   1        1.59       -4.91     14.12 o 
   0  15   1        1.37        3.36     10.47 o 
   1  15   1        8.39        4.19      8.66 o 
   2  15   1        3.18       -1.16      8.02 o 
   3  15   1       11.56        4.55     13.45 o 
   0  16   1        2.45       -3.68     14.64 o 
   1  16   1        0.43        3.01     10.73 o 
   0   0   2     2131.12     1984.58     21.98 o 
   1   0   2     4065.15     3823.01     69.16 o 
   2   0   2     1254.04     1217.33     22.88 o 
   3   0   2     1230.21     1286.35     28.85 o 
   4   0   2      329.02      352.89     19.51 o 
   5   0   2      107.40       94.24     13.78 o 
   6   0   2       26.34       32.66     14.96 o 
   7   0   2        5.84       21.47     18.13 o 
   8   0   2        0.09        9.69     32.08 o 
   0   1   2       92.03       84.30      2.87 o 
   1   1   2    15790.05    15515.99     83.61 o 
   2   1   2      214.02      186.77     40.35 o 
   3   1   2     1395.58     1509.73     40.75 o 
   4   1   2      244.56      247.90     11.95 o 
   5   1   2      170.62      173.59     12.36 o 
   6   1   2       75.05       67.91     10.66 o 
   7   1   2        2.84        1.49     12.72 o 
   8   1   2       29.33       28.66     32.16 o 
   0   2   2     8316.16     8240.28     36.61 o 
   1   2   2     3372.74     3319.37     41.43 o 
   2   2   2      406.90      385.72      8.25 o 
   3   2   2     1176.89     1039.59    175.96 o 
   4   2   2      351.60      371.28     14.10 o 
   5   2   2      316.91      319.94     15.28 o 
   6   2   2       54.77       54.50     11.49 o 
   7   2   2        9.55       14.64     14.04 o 
   8   2   2        0.28        1.62     22.05 o 
   0   3   2      171.01      176.54      5.72 o 
   1   3   2      941.11      914.18     10.11 o 
   2   3   2      114.59      126.25      4.73 o 
   3   3   2      477.84      508.23     11.47 o 
   4   3   2       38.59       35.78      6.07 o 
   5   3   2      164.48      166.27     10.36 o 
   6   3   2       75.17       66.75     11.44 o 
   7   3   2        4.16        1.86     16.44 o 
   8   3   2        0.92       -4.45     23.10 o 
   0   4   2      606.96      550.60     51.62 o 
   1   4   2     2820.59     2877.32     21.92 o 
   2   4   2     2505.35     2684.70     24.76 o 
   3   4   2      517.80      537.19     11.11 o 
   4   4   2       20.34       23.37      5.34 o 
   5   4   2      117.82      140.22      9.81 o 
   6   4   2       52.98       49.94     11.37 o 
   7   4   2        3.07        6.57     16.76 o 
   0   5   2     1360.85     1122.72    211.79 o 
   1   5   2       59.89       57.51      3.07 o 
   2   5   2      617.06      698.47      8.93 o 
   3   5   2      490.98      495.80      9.19 o 
   4   5   2       31.00       32.29      5.74 o 
   5   5   2        9.84        7.55      7.64 o 
   6   5   2       13.45        6.22     10.64 o 
   7   5   2       17.89       15.87     16.39 o 
   0   6   2        2.99        1.34      3.43 o 
   1   6   2      122.08      121.05      3.94 o 
   2   6   2      435.41      459.25     10.58 o 
   3   6   2       46.59       50.35      5.16 o 
   4   6   2       55.88       60.98      8.14 o 
   5   6   2       90.25       91.41     10.53 o 
   6   6   2       10.36        7.97     11.18 o 
   7   6   2       19.16       24.07     17.74 o 
   0   7   2       99.37      102.49     17.48 o 
   1   7   2       94.79       90.66      4.06 o 
   2   7   2      134.37      138.17      6.14 o 
   3   7   2      102.27       93.16     10.23 o 
   4   7   2       38.50       28.91      6.97 o 
   5   7   2        2.54        5.19      9.51 o 
   6   7   2        2.44        4.64     10.89 o 
   7   7   2       19.49       30.13     16.78 o 
   0   8   2      176.75      163.36     15.99 o 
   1   8   2       94.97       98.12      4.71 o 
   2   8   2       85.51       84.33      5.70 o 
   3   8   2      142.02      132.74     15.64 o 
   4   8   2       24.20       26.63      8.95 o 
   5   8   2        8.47        4.93      9.28 o 
   6   8   2        2.68        8.01     11.79 o 
   7   8   2       17.56        8.96     40.06 o 
   0   9   2       26.66       36.76      5.47 o 
   1   9   2        7.24        9.82      3.97 o 
   2   9   2      153.48      145.51      8.96 o 
   3   9   2       85.55       86.58      8.08 o 
   4   9   2        3.11        1.29      8.16 o 
   5   9   2        1.15        3.19      9.76 o 
   6   9   2        4.69        9.92     11.95 o 
   0  10   2       11.63       16.40      6.18 o 
   1  10   2       68.37       62.62      5.65 o 
   2  10   2       20.28       14.33      5.79 o 
   3  10   2       33.90       34.53      7.96 o 
   4  10   2       48.71       49.86     10.56 o 
   5  10   2       19.79       20.61     10.75 o 
   6  10   2        6.48        9.04     11.47 o 
   0  11   2       14.59       14.76      7.23 o 
   1  11   2       33.21       28.65      5.62 o 
   2  11   2        1.42       -1.00      6.85 o 
   3  11   2       77.60       74.76     10.22 o 
   4  11   2        2.60        7.00      8.75 o 
   5  11   2        8.59        7.59     10.37 o 
   6  11   2        4.04       10.67     45.76 o 
   0  12   2       79.79       73.29     10.55 o 
   1  12   2       51.23       45.87      7.03 o 
   2  12   2       16.18       16.91      8.16 o 
   3  12   2        1.68       -2.83     10.93 o 
   4  12   2        7.70        7.52     10.65 o 
   5  12   2        9.15        6.08      9.85 o 
   0  13   2       33.82       32.43     10.17 o 
   1  13   2       22.34       15.55      6.72 o 
   2  13   2       15.23       10.49      8.16 o 
   3  13   2       21.02       10.22      9.60 o 
   4  13   2        1.20        0.88     11.10 o 
   0  14   2       25.31       18.80     11.37 o 
   1  14   2        2.20       -2.12      7.30 o 
   2  14   2       17.99       10.09      6.81 o 
   3  14   2       10.07        6.58      9.17 o 
   4  14   2        3.65        4.98     15.92 o 
   0  15   2        5.68        2.91     10.69 o 
   1  15   2        0.78        0.80      9.01 o 
   2  15   2        1.66        0.75      8.28 o 
   3  15   2        5.21        4.08     13.59 o 
   0  16   2        0.59       -1.00     14.57 o 
   1  16   2        2.25        0.06      9.88 o 
   1   0   3        0.64        0.59      2.10 o 
   2   0   3      113.56      110.61      9.03 o 
   3   0   3     1100.10     1156.87     28.21 o 
   4   0   3       31.22       34.44     11.02 o 
   5   0   3      222.51      214.75     18.91 o 
   6   0   3       39.60       30.33     13.89 o 
   7   0   3       59.26       68.55     18.62 o 
   8   0   3        0.40       12.62     40.71 o 
   0   1   3     1014.48      927.37     59.23 o 
   1   1   3     1510.57     1471.22     10.21 o 
   2   1   3      969.60      916.95     11.69 o 
   3   1   3      332.56      308.81     22.33 o 
   4   1   3        0.25       -0.07      5.81 o 
   5   1   3      296.05      289.35     14.66 o 
   6   1   3        1.46        4.29      8.73 o 
   7   1   3       17.33       21.80     14.19 o 
   8   1   3        6.00       25.07     25.80 o 
   0   2   3     4162.72     4244.45     29.07 o 
   1   2   3      135.32      118.62      2.92 o 
   2   2   3     1781.33     1783.02     15.44 o 
   3   2   3       39.87       41.12      5.51 o 
   4   2   3       23.83       19.05      6.25 o 
   5   2   3      119.96      123.75      9.98 o 
   6   2   3       36.00       35.85     10.33 o 
   7   2   3       26.93       30.13     15.05 o 
   8   2   3        1.92        7.89     23.68 o 
   0   3   3     4134.90     4049.97     26.89 o 
   1   3   3      555.30      549.06      6.25 o 
   2   3   3     3454.77     3732.76     38.09 o 
   3   3   3      736.96      778.43     12.85 o 
   4   3   3       52.42       50.66      6.78 o 
   5   3   3        3.80        9.52      6.69 o 
   6   3   3       64.87       75.20     11.78 o 
   7   3   3       25.46       28.35     14.19 o 
   0   4   3     1463.88     1538.17     36.68 o 
   1   4   3      471.81      463.21     10.36 o 
   2   4   3      237.64      236.51      5.52 o 
   3   4   3     1018.92     1120.58     20.00 o 
   4   4   3      101.80      103.43      7.59 o 
   5   4   3        3.16        2.27      6.50 o 
   6   4   3       32.45       31.31     10.35 o 
   7   4   3       13.90       11.98     15.14 o 
   0   5   3      198.70      191.43      5.89 o 
   1   5   3      239.67      228.58      4.55 o 
   2   5   3     1893.56     2001.87     14.52 o 
   3   5   3      489.94      501.66      9.14 o 
   4   5   3       63.91       62.48      6.92 o 
   5   5   3       30.40       29.09      8.20 o 
   6   5   3        5.71        9.98      9.59 o 
   7   5   3       24.44       38.17     17.62 o 
   0   6   3      170.47      163.20      8.13 o 
   1   6   3      447.33      474.64      8.76 o 
   2   6   3      426.50      422.79      7.31 o 
   3   6   3      193.70      194.15      7.96 o 
   4   6   3       65.17       61.75      6.98 o 
   5   6   3        2.71        0.59      7.30 o 
   6   6   3       19.74       26.55     11.16 o 
   7   6   3       16.74       18.49     16.56 o 
   0   7   3      174.88      167.62      6.77 o 
   1   7   3      144.50      136.73      4.74 o 
   2   7   3      183.89      188.72      6.74 o 
   3   7   3      171.87      182.67      8.23 o 
   4   7   3        4.80        6.44      6.74 o 
   5   7   3        6.36       15.14     10.03 o 
   6   7   3        2.55        1.02     11.25 o 
   7   7   3       16.71       27.91     16.64 o 
   0   8   3       12.51        8.30      4.83 o 
   1   8   3      201.08      209.80      6.34 o 
   2   8   3      157.68      161.39      6.91 o 
   3   8   3       46.25       48.12      6.85 o 
   4   8   3      171.28      170.40     11.58 o 
   5   8   3       46.27       45.62     10.87 o 
   6   8   3       10.12        7.43     11.88 o 
   7   8   3       10.09       72.46     47.79 o 
   0   9   3       38.43       35.94      5.59 o 
   1   9   3        8.36        6.01      4.19 o 
   2   9   3      104.96      117.54      7.49 o 
   3   9   3       65.98       74.03      7.81 o 
   4   9   3        1.89        5.24      8.60 o 
   5   9   3       28.91       29.67     10.55 o 
   6   9   3       21.77       22.36     12.43 o 
   0  10   3      309.85      289.82     37.00 o 
   1  10   3      143.95      136.61      7.17 o 
   2  10   3       15.75       21.21      6.13 o 
   3  10   3        8.16       10.77      7.64 o 
   4  10   3        6.63        6.69      8.77 o 
   5  10   3        3.97        4.49      9.82 o 
   6  10   3        9.29       15.66     12.41 o 
   0  11   3      106.59       93.10     22.73 o 
   1  11   3      113.80      118.52      7.58 o 
   2  11   3      107.76      107.93      9.16 o 
   3  11   3        6.14        4.68      8.08 o 
   4  11   3       10.06       15.42      9.27 o 
   5  11   3       18.92       20.54     11.19 o 
   6  11   3        6.39        6.19     39.16 o 
   0  12   3        4.25        4.92      8.46 o 
   1  12   3       18.34       20.17      6.39 o 
   2  12   3        1.03       -4.24      7.75 o 
   3  12   3        0.21       -0.74      8.44 o 
   4  12   3       30.70       33.17     11.66 o 
   5  12   3        1.82        3.92     11.46 o 
   0  13   3        9.19        5.69      8.76 o 
   1  13   3       26.76       19.42      6.89 o 
   2  13   3       22.46       13.28      8.40 o 
   3  13   3       26.59       30.96      9.86 o 
   4  13   3       17.15       21.09     10.92 o 
   0  14   3        5.88        1.18      8.94 o 
   1  14   3        5.85        1.65      7.51 o 
   2  14   3        5.28        1.42     10.44 o 
   3  14   3        2.60        2.21      9.30 o 
   4  14   3       17.70       10.49     16.78 o 
   0  15   3        5.54       11.09     14.38 o 
   1  15   3        9.04        5.44      8.56 o 
   2  15   3        9.47        3.72      8.16 o 
   3  15   3        0.71       -7.49     16.04 o 
   0  16   3        0.23       -2.20     14.36 o 
   1  16   3        0.10        3.04      9.99 o 
   0   0   4      872.21      806.66     11.40 o 
   1   0   4     4560.46     4136.23    277.93 o 
   2   0   4      468.46      464.54     17.97 o 
   3   0   4     1098.33     1046.83     26.96 o 
   4   0   4       19.69       18.94      9.80 o 
   5   0   4      215.05      204.37     17.87 o 
   6   0   4        0.13        2.56     12.12 o 
   7   0   4        0.20        2.36     20.60 o 
   8   0   4        5.16       19.05     34.36 o 
   0   1   4     2043.45     1878.67    170.36 o 
   1   1   4     1703.65     1666.31     10.10 o 
   2   1   4       28.94       29.69      3.57 o 
   3   1   4      186.10      210.42      8.69 o 
   4   1   4      150.73      151.60      9.12 o 
   5   1   4       70.19       53.36      9.15 o 
   6   1   4       67.36       65.48     10.72 o 
   7   1   4       13.05        7.37     12.68 o 
   8   1   4        1.74       22.85     24.84 o 
   0   2   4     3886.16     3800.20     22.61 o 
   1   2   4      631.70      623.71      8.46 o 
   2   2   4     2138.82     2219.31     24.80 o 
   3   2   4      501.33      499.85     10.35 o 
   4   2   4       71.52       70.65      7.52 o 
   5   2   4       44.92       47.76      8.08 o 
   6   2   4      113.51      124.10     14.90 o 
   7   2   4        3.38        7.51     11.85 o 
   8   2   4        2.30       11.39     21.61 o 
   0   3   4        0.55        0.57      2.91 o 
   1   3   4     2512.78     2536.24     16.92 o 
   2   3   4     1383.97     1419.83     25.99 o 
   3   3   4       36.34       36.64      4.63 o 
   4   3   4        5.47        3.54      5.13 o 
   5   3   4       60.18       55.66      7.87 o 
   6   3   4       59.36       56.03     11.48 o 
   7   3   4        4.01        7.36     12.86 o 
   0   4   4       43.00       36.97      4.01 o 
   1   4   4        8.01        7.27      2.66 o 
   2   4   4      519.73      504.89      7.70 o 
   3   4   4      509.03      516.25     10.90 o 
   4   4   4       90.11       97.17      7.54 o 
   5   4   4       20.33       18.22      7.18 o 
   6   4   4       75.75       76.47     13.37 o 
   7   4   4        4.88       12.30     14.01 o 
   0   5   4     1102.14     1153.23     14.60 o 
   1   5   4      212.08      216.47      4.47 o 
   2   5   4      478.38      523.07      7.21 o 
   3   5   4      241.01      254.82      8.37 o 
   4   5   4       20.75       26.80      6.31 o 
   5   5   4       11.55        9.17      7.50 o 
   6   5   4        2.86        6.77      9.38 o 
   7   5   4        5.27        7.58     15.42 o 
   0   6   4      128.67      142.70      6.72 o 
   1   6   4      248.08      250.06      5.18 o 
   2   6   4       41.17       35.21      4.28 o 
   3   6   4       80.71       84.49      6.28 o 
   4   6   4       57.97       53.85      7.01 o 
   5   6   4       32.03       32.41      8.38 o 
   6   6   4       13.56       15.92     10.75 o 
   7   6   4       19.65       25.48     16.64 o 
   0   7   4       23.60       25.80      5.47 o 
   1   7   4       69.11       63.42      4.04 o 
   2   7   4       10.07       11.53      3.99 o 
   3   7   4       80.20       83.82      6.53 o 
   4   7   4      115.59      121.34     10.02 o 
   5   7   4       29.79       29.89      9.22 o 
   6   7   4        6.70        6.50     11.06 o 
   7   7   4        0.47        8.62     16.13 o 
   0   8   4       82.48       66.02      5.90 o 
   1   8   4       70.50       73.05      4.80 o 
   2   8   4       49.57       51.40      5.45 o 
   3   8   4      110.88      105.32      8.25 o 
   4   8   4       61.64       74.16      9.46 o 
   5   8   4       11.12        2.34      9.00 o 
   6   8   4        3.08        4.68     11.78 o 
   7   8   4       17.22       35.01     46.57 o 
   0   9   4      415.75      419.79     12.88 o 
   1   9   4       79.77       82.38      5.36 o 
   2   9   4       63.69       70.73      7.35 o 
   3   9   4       19.98       17.59      6.35 o 
   4   9   4      120.09      116.79     12.22 o 
   5   9   4        2.27        5.98      9.92 o 
   6   9   4        0.60        7.39     12.10 o 
   0  10   4       24.07       25.91      6.73 o 
   1  10   4       37.26       36.00      5.21 o 
   2  10   4       40.52       40.87      6.88 o 
   3  10   4      172.83      181.07     12.42 o 
   4  10   4       18.84       21.64      9.78 o 
   5  10   4        1.87        4.39     10.43 o 
   6  10   4       11.23       10.63     11.41 o 
   0  11   4       60.11       56.24      8.23 o 
   1  11   4        3.18        7.64      5.30 o 
   2  11   4       30.31       30.06      7.50 o 
   3  11   4       28.77       25.79      8.55 o 
   4  11   4       21.22       25.27     10.63 o 
   5  11   4        7.05        1.60     10.26 o 
   0  12   4      115.13      114.80     23.53 o 
   1  12   4      158.11      166.19     10.21 o 
   2  12   4       59.04       54.02      9.08 o 
   3  12   4       79.40       76.41     10.35 o 
   4  12   4       31.50       36.88     11.48 o 
   5  12   4        2.96        5.50     12.04 o 
   0  13   4       13.99       16.09      9.54 o 
   1  13   4       15.53        8.62      6.38 o 
   2  13   4        2.76        1.03      8.43 o 
   3  13   4        2.95        0.86      9.49 o 
   4  13   4       14.81       15.64      9.87 o 
   0  14   4       26.97       22.83     11.70 o 
   1  14   4       19.80       10.88      8.08 o 
   2  14   4        8.89       14.60     10.82 o 
   3  14   4       13.61       14.40      9.78 o 
   4  14   4       25.72       21.41     31.75 o 
   0  15   4        2.53       -4.50     12.41 o 
   1  15   4       12.43        5.29      8.54 o 
   2  15   4        1.12        0.27      8.58 o 
   3  15   4        0.70       -9.28     17.18 o 
   0  16   4        0.06        1.38     19.05 o 
   1  16   4        7.89       -0.04     10.62 o 
   1   0   5     1005.52      913.71     54.44 o 
   2   0   5      268.49      274.08      7.71 o 
   3   0   5       16.60       30.45      6.60 o 
   4   0   5       52.57       50.02      8.69 o 
   5   0   5       82.19       72.69     13.58 o 
   6   0   5       81.48       77.87     15.60 o 
   7   0   5        2.45        0.00     18.48 o 
   8   0   5        1.02       46.08     34.68 o 
   0   1   5     3290.58     3024.02     21.91 o 
   1   1   5     1381.48     1390.15     11.33 o 
   2   1   5       56.05       53.65      3.09 o 
   3   1   5      281.38      278.71      8.56 o 
   4   1   5      260.10      259.94     10.98 o 
   5   1   5       56.42       44.83      8.60 o 
   6   1   5       14.20       19.51     10.85 o 
   7   1   5       10.88       14.68     12.61 o 
   8   1   5        5.14       27.18     19.92 o 
   0   2   5     1391.50     1337.93     12.69 o 
   1   2   5      147.05      137.75      3.66 o 
   2   2   5      511.39      505.75      8.50 o 
   3   2   5      436.27      433.59     12.04 o 
   4   2   5       59.56       61.16      6.57 o 
   5   2   5       94.16      108.84      8.97 o 
   6   2   5       19.34       21.86      9.86 o 
   7   2   5        3.75        5.60     11.40 o 
   8   2   5        3.29       16.61     36.39 o 
   0   3   5     4097.96     4107.68     48.07 o 
   1   3   5      252.76      249.03      5.39 o 
   2   3   5      275.47      271.10      7.31 o 
   3   3   5      154.06      141.11      6.34 o 
   4   3   5       29.68       24.64      5.77 o 
   5   3   5        1.42       -4.06      6.59 o 
   6   3   5       12.47       14.43      9.14 o 
   7   3   5       13.49       12.22     13.62 o 
   0   4   5     3299.88     3410.44     42.15 o 
   1   4   5      266.18      259.71      5.08 o 
   2   4   5      396.90      389.18      6.21 o 
   3   4   5       17.85       21.55      4.57 o 
   4   4   5       29.16       25.55      6.24 o 
   5   4   5       64.99       73.52      8.99 o 
   6   4   5       20.93       27.10      9.82 o 
   7   4   5        0.74        4.05     13.60 o 
   0   5   5       60.39       62.80      5.10 o 
   1   5   5      443.90      458.57      7.14 o 
   2   5   5      106.51      115.52      5.35 o 
   3   5   5       50.12       44.53      5.12 o 
   4   5   5       83.01       83.12      7.31 o 
   5   5   5      105.98       96.33      9.34 o 
   6   5   5        1.35        6.95     10.63 o 
   7   5   5        4.61        8.62     15.60 o 
   0   6   5      131.61      112.34      6.43 o 
   1   6   5      286.76      274.43      6.44 o 
   2   6   5       73.15       74.42      4.56 o 
   3   6   5      411.74      414.77     13.71 o 
   4   6   5       52.97       60.88      6.74 o 
   5   6   5        6.09        7.67      7.69 o 
   6   6   5       26.88       30.88     10.19 o 
   7   6   5       12.76       15.26     15.65 o 
   0   7   5      475.56      462.91     11.35 o 
   1   7   5       77.78       85.94      4.53 o 
   2   7   5      141.17      138.23      6.41 o 
   3   7   5      311.44      307.41     10.21 o 
   4   7   5      124.06      121.94      9.24 o 
   5   7   5       60.65       49.83      9.52 o 
   6   7   5        5.96        7.34     11.59 o 
   7   7   5        4.35        8.20     17.09 o 
   0   8   5        1.35        0.00      5.20 o 
   1   8   5       52.32       48.22      4.47 o 
   2   8   5       90.22       97.44      6.07 o 
   3   8   5      182.38      177.00      8.75 o 
   4   8   5       17.61       18.41      6.94 o 
   5   8   5        7.97        9.02      9.74 o 
   6   8   5       46.88       53.43     14.11 o 
   7   8   5       17.04       31.83     45.92 o 
   0   9   5        4.63        0.92      5.86 o 
   1   9   5      190.74      185.18      7.08 o 
   2   9   5      800.77      753.93     21.68 o 
   3   9   5      100.72      113.71      9.18 o 
   4   9   5       90.58       93.86      9.69 o 
   5   9   5        0.98       -0.18      9.47 o 
   6   9   5       25.92       25.84     12.57 o 
   0  10   5       63.64       59.14      8.65 o 
   1  10   5       28.64       35.53      5.37 o 
   2  10   5      255.87      246.74     11.05 o 
   3  10   5       37.15       44.85      7.86 o 
   4  10   5        1.42        2.10      7.94 o 
   5  10   5        7.31        4.68     10.16 o 
   6  10   5       51.94       43.30     13.29 o 
   0  11   5       34.42       26.21      7.39 o 
   1  11   5       17.75       21.66      5.69 o 
   2  11   5      242.87      244.35     11.54 o 
   3  11   5      114.10      110.62     10.95 o 
   4  11   5       18.97       18.24      9.43 o 
   5  11   5        6.15        3.32     11.78 o 
   0  12   5       19.54       19.65      9.02 o 
   1  12   5       94.41       93.25      9.15 o 
   2  12   5       44.29       43.25      8.29 o 
   3  12   5       75.78       73.70     10.51 o 
   4  12   5        0.95       -2.28      9.53 o 
   5  12   5        1.20        3.97     12.33 o 
   0  13   5        9.94        7.72      9.65 o 
   1  13   5       24.37       19.15      7.77 o 
   2  13   5        7.45        6.83      9.71 o 
   3  13   5       49.88       44.73     10.77 o 
   4  13   5        6.54        3.42     10.06 o 
   0  14   5        5.36        4.72     10.67 o 
   1  14   5       17.70        8.69      7.62 o 
   2  14   5        8.66        9.63     10.31 o 
   3  14   5        5.90        6.83      9.74 o 
   4  14   5        0.78        5.45     34.03 o 
   0  15   5        0.04        1.25     13.57 o 
   1  15   5        0.19       -3.29      8.43 o 
   2  15   5        2.69       -2.01      8.26 o 
   3  15   5       11.57       12.01     21.98 o 
   0  16   5        8.72       10.26     19.62 o 
   1  16   5        3.45       -3.90     12.40 o 
   0   0   6      580.32      549.31     11.64 o 
   1   0   6     1396.84     1307.78    115.85 o 
   2   0   6       12.66       11.52      3.59 o 
   3   0   6       49.55       53.87      6.09 o 
   4   0   6       21.38       22.50      7.50 o 
   5   0   6       31.00       42.74     12.35 o 
   6   0   6        3.80        2.80     12.68 o 
   7   0   6        0.41       -4.56     18.24 o 
   8   0   6        6.78       28.90     35.99 o 
   0   1   6     5710.24     5738.11     39.87 o 
   1   1   6      534.58      503.97      5.79 o 
   2   1   6      487.34      519.55      8.74 o 
   3   1   6      344.19      351.09      7.69 o 
   4   1   6       70.88       67.87      6.89 o 
   5   1   6       50.12       44.01      8.34 o 
   6   1   6       42.92       38.38     10.91 o 
   7   1   6        0.02        1.91     11.33 o 
   8   1   6        2.38       13.31     17.10 o 
   0   2   6     2572.42     2518.28     18.86 o 
   1   2   6     1312.99     1331.31     16.56 o 
   2   2   6      269.73      265.74      6.41 o 
   3   2   6      164.60      183.53      6.86 o 
   4   2   6      221.10      199.82      9.11 o 
   5   2   6       29.89       33.16      7.29 o 
   6   2   6       14.55       15.57      9.66 o 
   7   2   6        6.01        8.71     12.45 o 
   0   3   6      389.38      391.13     17.29 o 
   1   3   6      181.93      173.07      4.92 o 
   2   3   6      190.44      182.92      5.57 o 
   3   3   6      204.67      211.70      8.05 o 
   4   3   6        8.52        9.87      5.02 o 
   5   3   6      341.31      342.06     14.06 o 
   6   3   6        0.66       -0.57      8.81 o 
   7   3   6        2.93        0.38     13.03 o 
   0   4   6     2230.08     2269.24     53.83 o 
   1   4   6      441.68      465.35      8.53 o 
   2   4   6        5.56        5.78      3.20 o 
   3   4   6      369.14      368.38      9.11 o 
   4   4   6        0.27       -0.62      5.01 o 
   5   4   6       49.43       54.09      8.08 o 
   6   4   6        0.29        2.00      9.39 o 
   7   4   6       19.18       19.79     14.20 o 
   0   5   6     1458.31     1447.12     16.85 o 
   1   5   6      193.66      187.42      6.76 o 
   2   5   6      227.47      227.97      6.73 o 
   3   5   6       27.34       25.62      5.18 o 
   4   5   6      204.72      188.02      9.33 o 
   5   5   6       72.68       71.12      8.71 o 
   6   5   6       15.38       19.04     11.09 o 
   7   5   6        6.77        7.75     16.69 o 
   0   6   6        6.56        4.40      4.64 o 
   1   6   6      506.57      517.78      8.52 o 
   2   6   6      173.50      184.41      6.54 o 
   3   6   6      202.66      195.17      8.79 o 
   4   6   6      219.26      205.39     10.10 o 
   5   6   6       27.25       27.46      9.07 o 
   6   6   6        6.22        9.97     10.39 o 
   7   6   6       22.86       29.20     16.84 o 
   0   7   6      228.17      226.27      8.91 o 
   1   7   6      478.10      487.60     11.56 o 
   2   7   6      157.67      159.27      6.65 o 
   3   7   6      673.58      655.48     14.20 o 
   4   7   6       10.64       15.33      6.04 o 
   5   7   6       34.55       61.92     14.50 o 
   6   7   6        1.08        4.76     11.21 o 
   7   7   6       16.00       21.10     16.41 o 
   0   8   6        9.75        8.45      5.70 o 
   1   8   6      741.40      740.15     23.59 o 
   2   8   6       60.31       65.79      6.13 o 
   3   8   6      775.00      776.28     15.80 o 
   4   8   6      182.63      190.17     11.12 o 
   5   8   6       15.50       20.90      8.85 o 
   6   8   6       16.38       16.29     12.18 o 
   0   9   6        6.20        4.62      5.82 o 
   1   9   6      132.90      127.23      7.02 o 
   2   9   6      280.18      286.66     10.13 o 
   3   9   6      254.54      252.69     11.77 o 
   4   9   6       99.14      103.93      9.71 o 
   5   9   6       35.56       33.54     10.65 o 
   6   9   6        7.24       16.74     12.66 o 
   0  10   6       82.38       84.71      9.14 o 
   1  10   6      472.03      433.74     21.25 o 
   2  10   6      120.43      129.89      9.05 o 
   3  10   6      252.90      259.03     12.45 o 
   4  10   6        0.90        2.44      8.35 o 
   5  10   6       15.48       25.16     11.04 o 
   6  10   6       30.27       26.43     13.15 o 
   0  11   6        3.13        5.02      8.20 o 
   1  11   6      152.48      144.54      8.17 o 
   2  11   6       64.82       70.09      8.15 o 
   3  11   6       10.78       16.54      7.59 o 
   4  11   6       13.56        9.46      9.24 o 
   5  11   6       23.21       26.01     11.58 o 
   0  12   6       14.12       15.59      8.51 o 
   1  12   6        0.67       10.22      7.07 o 
   2  12   6       68.67       80.28      9.44 o 
   3  12   6       27.81       24.76      9.28 o 
   4  12   6       14.50       16.42      9.80 o 
   5  12   6        4.08        3.42     11.75 o 
   0  13   6       86.87       67.78     14.65 o 
   1  13   6       47.48       48.31     11.00 o 
   2  13   6       85.92      112.63     18.09 o 
   3  13   6        2.20        2.92      8.59 o 
   4  13   6        2.22        1.71     10.72 o 
   0  14   6       14.41       15.99     10.90 o 
   1  14   6       29.51       14.35      7.53 o 
   2  14   6       12.72        5.23     10.19 o 
   3  14   6       30.48       28.59     11.76 o 
   4  14   6        7.74        1.63     18.48 o 
   0  15   6       37.20       24.46     14.14 o 
   1  15   6        0.16       -3.25      8.29 o 
   2  15   6        2.38        1.98     11.27 o 
   0  16   6        4.29        2.44     19.38 o 
   1  16   6        1.10        2.48     13.35 o 
   1   0   7      187.93      201.78      6.27 o 
   2   0   7      631.22      631.76     38.45 o 
   3   0   7      344.18      358.60     10.80 o 
   4   0   7       16.83       13.65      8.48 o 
   5   0   7       28.62       20.27     10.93 o 
   6   0   7       64.82       51.70     20.19 o 
   7   0   7        0.16        5.62     17.99 o 
   8   0   7        4.40       26.70     44.37 o 
   0   1   7      697.73      633.96     73.72 o 
   1   1   7      274.89      268.79      4.54 o 
   2   1   7       28.36       25.59      2.52 o 
   3   1   7      281.99      277.90      6.80 o 
   4   1   7       54.70       53.25      6.02 o 
   5   1   7      175.71      156.76     11.43 o 
   6   1   7        1.03        2.64      8.55 o 
   7   1   7        0.72        7.51     12.19 o 
   0   2   7      121.60      107.68      5.90 o 
   1   2   7      335.58      319.10      6.44 o 
   2   2   7       49.84       53.64      3.54 o 
   3   2   7       69.73       74.55      5.19 o 
   4   2   7        9.37       10.22      5.07 o 
   5   2   7        6.82        9.94      7.25 o 
   6   2   7       22.68       22.03      9.89 o 
   7   2   7        2.18       -4.73     13.15 o 
   0   3   7      716.71      677.48     10.65 o 
   1   3   7     1313.92     1267.21      9.97 o 
   2   3   7      252.69      256.06      6.08 o 
   3   3   7       84.23       76.68      5.34 o 
   4   3   7       11.52        8.76      4.91 o 
   5   3   7      104.17      104.79     10.57 o 
   6   3   7       13.37       11.88      9.26 o 
   7   3   7        0.05        4.62     12.23 o 
   0   4   7      497.80      512.43     10.94 o 
   1   4   7       25.88       26.72      3.81 o 
   2   4   7      303.34      293.15      8.36 o 
   3   4   7      142.07      145.84      7.42 o 
   4   4   7      141.49      136.89      8.33 o 
   5   4   7       82.32       80.05      8.84 o 
   6   4   7       32.73       31.96     10.29 o 
   7   4   7        4.86        5.40     13.12 o 
   0   5   7     4408.35     4521.35     41.16 o 
   1   5   7      779.92      736.23     31.13 o 
   2   5   7       23.86       26.71      4.65 o 
   3   5   7      215.85      205.64      8.86 o 
   4   5   7      478.66      451.47     13.30 o 
   5   5   7      111.01      113.67      9.91 o 
   6   5   7       19.61       25.61     11.24 o 
   7   5   7       13.23       22.73     14.56 o 
   0   6   7      803.77      800.46     13.75 o 
   1   6   7      125.04      106.02      6.59 o 
   2   6   7      113.77      130.36      6.20 o 
   3   6   7      231.22      225.56      9.37 o 
   4   6   7      336.85      330.58     12.05 o 
   5   6   7      147.33      145.92     10.75 o 
   6   6   7        5.98        4.48     11.01 o 
   7   6   7        1.28       -5.18     14.71 o 
   0   7   7      892.31      900.58     15.67 o 
   1   7   7      398.08      396.65     28.22 o 
   2   7   7       77.39       77.94      6.00 o 
   3   7   7       70.53       62.44      6.46 o 
   4   7   7       99.81       99.69      8.16 o 
   5   7   7       31.20       21.47      8.52 o 
   6   7   7       16.94       18.85     11.98 o 
   7   7   7       16.00       22.40     23.86 o 
   0   8   7      156.53      161.43      8.55 o 
   1   8   7      482.96      468.21     42.91 o 
   2   8   7      124.34      107.30      7.01 o 
   3   8   7       91.60       98.67      7.41 o 
   4   8   7       31.76       30.85      7.36 o 
   5   8   7       15.25       17.98      9.19 o 
   6   8   7        0.03        5.77     11.61 o 
   0   9   7       66.81       65.10      8.41 o 
   1   9   7      118.52      107.70     11.48 o 
   2   9   7      233.84      245.84      9.60 o 
   3   9   7       43.30       47.60      7.57 o 
   4   9   7        5.37        4.31      7.51 o 
   5   9   7        4.80       -1.77      9.45 o 
   6   9   7       26.61       31.15     13.38 o 
   0  10   7       47.78       55.43      9.65 o 
   1  10   7       22.40       19.72      5.22 o 
   2  10   7      186.96      195.97      9.41 o 
   3  10   7       30.91       19.86      7.25 o 
   4  10   7       14.68       18.24      7.91 o 
   5  10   7        0.68        1.68     10.49 o 
   6  10   7       43.47       45.66     14.49 o 
   0  11   7        2.94        0.48      8.40 o 
   1  11   7       32.42       36.93      7.49 o 
   2  11   7       53.97       44.43      7.64 o 
   3  11   7        2.43        5.85      6.93 o 
   4  11   7        2.37        6.11      8.96 o 
   5  11   7        4.61        5.47     11.10 o 
   0  12   7       19.17       20.53      8.54 o 
   1  12   7       74.20       74.55      9.79 o 
   2  12   7      136.55      152.58     17.18 o 
   3  12   7       47.09       49.98      9.96 o 
   4  12   7        0.85       -5.50      9.62 o 
   5  12   7        5.80        0.61     12.53 o 
   0  13   7        3.09        4.36      9.63 o 
   1  13   7        2.55        6.04      8.14 o 
   2  13   7       63.57       65.22     12.34 o 
   3  13   7        8.80        0.39      9.01 o 
   4  13   7        1.15       -3.67      9.60 o 
   0  14   7        0.89        0.03     12.63 o 
   1  14   7       39.07       29.88      9.82 o 
   2  14   7       18.41       11.77     10.80 o 
   3  14   7       14.73       13.82     11.35 o 
   0  15   7        0.98        8.67     13.01 o 
   1  15   7       13.87       10.19      9.97 o 
   2  15   7        6.36        1.83     11.69 o 
   0   0   8     2673.07     2696.15     29.80 o 
   1   0   8      106.38       96.53      6.39 o 
   2   0   8       17.73       12.96      3.51 o 
   3   0   8        0.62        4.16      4.74 o 
   4   0   8       22.84       27.20      9.08 o 
   5   0   8       35.96       36.48     11.53 o 
   6   0   8        7.02        4.56     17.67 o 
   7   0   8        0.33       -0.93     14.14 o 
   0   1   8       72.97       63.93      4.95 o 
   1   1   8      897.84      867.78      8.54 o 
   2   1   8      227.95      236.81      5.46 o 
   3   1   8       12.33       10.11      3.20 o 
   4   1   8       23.34       21.76      5.77 o 
   5   1   8       70.97       67.07      9.30 o 
   6   1   8       67.99       63.24     10.70 o 
   7   1   8        3.41       -0.36     11.87 o 
   0   2   8      711.49      707.44     10.85 o 
   1   2   8      136.02      138.12      3.59 o 
   2   2   8      419.03      434.85      6.99 o 
   3   2   8      251.87      234.54      7.30 o 
   4   2   8      196.43      192.19      8.52 o 
   5   2   8       73.59       83.76     10.02 o 
   6   2   8       29.03       26.29      9.28 o 
   7   2   8        1.92        6.20     12.64 o 
   0   3   8     3025.94     3116.07     25.20 o 
   1   3   8      348.00      376.69      6.55 o 
   2   3   8      191.78      183.81      4.58 o 
   3   3   8       21.27       19.17      4.20 o 
   4   3   8        4.15        7.71      4.86 o 
   5   3   8       81.90       76.00      9.56 o 
   6   3   8       45.00       39.39      9.85 o 
   7   3   8        1.22        2.85     11.54 o 
   0   4   8      266.82      262.38      9.83 o 
   1   4   8     1238.45     1307.88     12.62 o 
   2   4   8       10.46       17.13      4.36 o 
   3   4   8       26.27       26.62      5.04 o 
   4   4   8       27.67       35.74      5.89 o 
   5   4   8       73.38       71.58      9.70 o 
   6   4   8       38.13       41.15     10.69 o 
   7   4   8        0.11        1.27     13.06 o 
   0   5   8       41.49       37.30      5.28 o 
   1   5   8      928.16      966.96     93.48 o 
   2   5   8       87.31       96.01      5.23 o 
   3   5   8      253.87      253.97      9.52 o 
   4   5   8       54.01       50.73      6.52 o 
   5   5   8       42.86       37.00      7.66 o 
   6   5   8        3.00       -0.69      9.34 o 
   7   5   8        1.16       -0.61     13.30 o 
   0   6   8     3047.67     3281.09     28.22 o 
   1   6   8      122.42      127.45      7.88 o 
   2   6   8       11.65       14.17      4.84 o 
   3   6   8      156.45      143.45      8.03 o 
   4   6   8       82.58       86.83      7.74 o 
   5   6   8       20.05       30.07      8.22 o 
   6   6   8        8.64       18.50     11.81 o 
   7   6   8        4.73       -1.86     14.99 o 
   0   7   8      614.03      622.16     13.42 o 
   1   7   8       61.69       59.71      5.13 o 
   2   7   8       78.34       88.52      6.30 o 
   3   7   8      123.82      124.22      7.66 o 
   4   7   8      274.65      282.84     11.95 o 
   5   7   8       18.89       13.16      8.45 o 
   6   7   8       22.40       29.88     11.69 o 
   7   7   8        7.42       16.33     25.08 o 
   0   8   8      118.63      119.96      8.25 o 
   1   8   8      268.77      268.67     10.60 o 
   2   8   8       57.87       62.57      6.31 o 
   3   8   8      235.47      233.41      9.76 o 
   4   8   8       71.20       78.84      8.96 o 
   5   8   8       64.31       70.47     10.47 o 
   6   8   8       11.11        4.67     13.00 o 
   0   9   8       90.79      104.08      9.61 o 
   1   9   8      108.97      110.88      6.98 o 
   2   9   8      116.07      117.80      7.68 o 
   3   9   8       52.88       44.78      6.93 o 
   4   9   8       97.59      114.36     10.47 o 
   5   9   8       16.70       16.52      9.06 o 
   6   9   8        0.04        9.49     12.35 o 
   0  10   8        3.10        5.81      7.03 o 
   1  10   8       93.36       97.08      7.18 o 
   2  10   8       81.48       87.50      7.65 o 
   3  10   8       64.25       57.59      8.07 o 
   4  10   8        1.76       -0.96      7.32 o 
   5  10   8        7.75        4.20     11.05 o 
   6  10   8       27.22       28.17     19.21 o 
   0  11   8        9.20        8.98      8.38 o 
   1  11   8       94.52       97.91      8.78 o 
   2  11   8      151.23      157.17     11.35 o 
   3  11   8       19.65       21.80      7.84 o 
   4  11   8       11.87       15.41      9.61 o 
   5  11   8        8.51       11.11     11.44 o 
   0  12   8        0.22        8.89      9.01 o 
   1  12   8       28.19       26.94      8.30 o 
   2  12   8       14.32       19.38      8.18 o 
   3  12   8       13.98       17.18      8.61 o 
   4  12   8        0.59       -3.76     10.13 o 
   5  12   8        2.49        1.39     15.61 o 
   0  13   8       10.54       17.73     10.86 o 
   1  13   8       19.17       21.59      8.58 o 
   2  13   8        5.10        9.45      9.08 o 
   3  13   8        9.87       10.77     10.91 o 
   4  13   8       13.82        9.01     11.32 o 
   0  14   8       11.31       10.92     12.49 o 
   1  14   8       34.69       41.43     11.59 o 
   2  14   8       12.05        9.83     10.58 o 
   3  14   8        6.27       10.44     11.40 o 
   0  15   8       18.62       12.07     12.90 o 
   1  15   8        2.66       -1.83      9.14 o 
   2  15   8        5.08        5.60     12.38 o 
   1   0   9     2744.15     2797.72     23.20 o 
   2   0   9      401.44      367.19     22.26 o 
   3   0   9        0.06        0.71      4.08 o 
   4   0   9       22.38       28.23      7.92 o 
   5   0   9        4.60        4.77     10.28 o 
   6   0   9       11.74        7.11     13.24 o 
   7   0   9        0.66       12.16     16.16 o 
   0   1   9      261.47      252.00      7.14 o 
   1   1   9      869.79      892.36      9.73 o 
   2   1   9       22.05       22.95      3.05 o 
   3   1   9       32.62       35.06      4.01 o 
   4   1   9       77.55       78.74      6.71 o 
   5   1   9       57.48       56.36      9.18 o 
   6   1   9      169.66      190.43     32.48 o 
   7   1   9        1.36        3.46     12.14 o 
   0   2   9     2488.58     2544.54     28.74 o 
   1   2   9      312.59      328.73      5.34 o 
   2   2   9      428.32      413.84      6.98 o 
   3   2   9       33.57       36.65      4.30 o 
   4   2   9       32.22       35.12      5.66 o 
   5   2   9       65.71       63.17      9.18 o 
   6   2   9       97.78       90.45     11.63 o 
   7   2   9        3.91        2.21     12.17 o 
   0   3   9     1256.25     1287.03     62.00 o 
   1   3   9       38.26       49.57      3.77 o 
   2   3   9       63.06       70.74      4.85 o 
   3   3   9      103.56      101.13      6.49 o 
   4   3   9       97.74       90.90      6.96 o 
   5   3   9       37.20       39.20      8.33 o 
   6   3   9       33.51       32.70     10.53 o 
   7   3   9        5.12        9.68     12.11 o 
   0   4   9     7620.25     8059.18     66.19 o 
   1   4   9     2569.53     2713.59     19.08 o 
   2   4   9       90.58       83.66      5.62 o 
   3   4   9      326.84      306.21      9.83 o 
   4   4   9      206.42      204.63      9.45 o 
   5   4   9      131.24      141.55     11.48 o 
   6   4   9        2.40        8.69      9.31 o 
   7   4   9        0.84       -0.64     13.51 o 
   0   5   9      196.80      223.89     10.25 o 
   1   5   9     1194.93     1217.22     50.42 o 
   2   5   9       79.17       75.43      6.32 o 
   3   5   9       48.71       44.22      5.72 o 
   4   5   9      113.47      111.56      7.94 o 
   5   5   9       39.53       32.91      7.87 o 
   6   5   9       30.85       29.56     10.46 o 
   7   5   9       11.15       12.67     13.72 o 
   0   6   9     1280.84     1297.88     21.39 o 
   1   6   9       27.24       35.67      4.85 o 
   2   6   9       62.35       61.17      5.86 o 
   3   6   9       43.60       47.91      5.96 o 
   4   6   9      206.52      201.81     10.07 o 
   5   6   9       16.16       18.74      7.16 o 
   6   6   9       10.42       12.17     12.13 o 
   7   6   9        6.32        5.02     14.19 o 
   0   7   9      179.77      184.62      8.72 o 
   1   7   9       67.98       68.18      5.58 o 
   2   7   9      278.27      288.46      9.50 o 
   3   7   9       47.23       41.41      6.07 o 
   4   7   9      309.88      327.78     15.04 o 
   5   7   9       14.52       11.28      7.80 o 
   6   7   9       29.11       31.82     11.64 o 
   7   7   9        1.37       10.21     26.02 o 
   0   8   9       31.06       32.82      7.48 o 
   1   8   9       31.17       34.89      5.00 o 
   2   8   9       17.60       17.29      5.08 o 
   3   8   9       69.36       71.56      7.03 o 
   4   8   9        5.20        2.67      6.08 o 
   5   8   9        8.79        2.20      7.85 o 
   6   8   9        2.84       -1.36     11.19 o 
   0   9   9        2.77        1.59      6.57 o 
   1   9   9      137.78      131.33      7.66 o 
   2   9   9       91.46       97.33      7.53 o 
   3   9   9       58.83       54.28      7.08 o 
   4   9   9        7.85        3.36      6.93 o 
   5   9   9        3.77        5.81      9.03 o 
   6   9   9       12.34        7.03     13.46 o 
   0  10   9       18.46       23.99      8.08 o 
   1  10   9        5.25        2.07      5.80 o 
   2  10   9       55.27       56.34      7.04 o 
   3  10   9       21.24       16.78      7.23 o 
   4  10   9       15.07       13.30      8.14 o 
   5  10   9        0.85       -3.04      9.83 o 
   6  10   9        2.55        3.83     33.62 o 
   0  11   9       12.96       16.74      8.44 o 
   1  11   9       92.18       92.72      8.95 o 
   2  11   9       83.81       84.09      9.14 o 
   3  11   9        4.48        2.78      7.44 o 
   4  11   9        8.04        6.13      8.40 o 
   5  11   9        1.19       -2.77     11.47 o 
   0  12   9       40.97       44.13     10.20 o 
   1  12   9       28.25       28.94      8.48 o 
   2  12   9       28.91       29.60      8.77 o 
   3  12   9        0.81       -3.07      7.88 o 
   4  12   9        2.00       -4.23     10.07 o 
   5  12   9        5.13        3.51     14.73 o 
   0  13   9        2.96        0.68     10.75 o 
   1  13   9       62.22       55.86     10.57 o 
   2  13   9       20.65       20.64      9.56 o 
   3  13   9        6.55        5.32     11.60 o 
   4  13   9        9.78        9.41     11.79 o 
   0  14   9        2.00        5.16     12.78 o 
   1  14   9       24.95       47.36     18.26 o 
   2  14   9       10.30       10.31     10.77 o 
   3  14   9        8.04        4.49     12.28 o 
   0  15   9        1.94       -1.69     12.87 o 
   1  15   9        4.62        3.08      8.68 o 
   2  15   9        4.30       -0.01     17.50 o 
   0   0  10       50.21       43.07      6.51 o 
   1   0  10     1512.39     1559.74     17.85 o 
   2   0  10      406.13      382.22     22.43 o 
   3   0  10       26.63       24.64      4.74 o 
   4   0  10        7.04        4.39      6.39 o 
   5   0  10       37.47       36.13     13.12 o 
   6   0  10      174.83      189.12     22.37 o 
   7   0  10       38.41       31.87     17.31 o 
   0   1  10      367.42      367.48      8.78 o 
   1   1  10      549.99      556.78     11.18 o 
   2   1  10      119.74      127.56      4.57 o 
   3   1  10       73.99       77.96      4.54 o 
   4   1  10        7.28        9.21      4.87 o 
   5   1  10       19.45       21.51      7.70 o 
   6   1  10        2.80       15.13     11.26 o 
   7   1  10       10.23        7.23     11.00 o 
   0   2  10       86.38       78.98      5.50 o 
   1   2  10     2023.01     2147.51     40.82 o 
   2   2  10       14.23       16.29      3.17 o 
   3   2  10      274.25      283.88      7.21 o 
   4   2  10       92.43       87.37      7.81 o 
   5   2  10      105.00      114.66     10.87 o 
   6   2  10        9.06       14.05      9.52 o 
   7   2  10       22.43       18.99     13.20 o 
   0   3  10     4456.45     4700.06     32.58 o 
   1   3  10      962.28     1017.92     10.96 o 
   2   3  10      136.43      137.18      5.60 o 
   3   3  10       47.71       49.62      5.69 o 
   4   3  10        1.56        0.35      4.68 o 
   5   3  10        1.03        0.59      6.83 o 
   6   3  10       32.06       32.23     10.06 o 
   7   3  10        8.24        8.81     13.39 o 
   0   4  10      168.52      160.86      7.48 o 
   1   4  10      106.59      109.18      4.74 o 
   2   4  10       81.02       79.20      5.72 o 
   3   4  10        6.41        6.05      4.53 o 
   4   4  10       16.11       15.89      5.17 o 
   5   4  10       78.37       71.63      9.09 o 
   6   4  10       29.91       41.83     10.31 o 
   7   4  10        6.25        6.27     11.96 o 
   0   5  10      474.62      523.70     12.27 o 
   1   5  10      398.49      395.99      7.26 o 
   2   5  10       30.64       37.82      5.02 o 
   3   5  10       77.07       71.40      6.13 o 
   4   5  10        3.30        4.34      4.90 o 
   5   5  10       47.75       37.22      8.21 o 
   6   5  10        0.43        0.01      9.66 o 
   7   5  10        0.45        2.06     13.27 o 
   0   6  10       37.42       33.92      6.39 o 
   1   6  10      106.24      100.38      6.22 o 
   2   6  10       24.84       27.25      5.08 o 
   3   6  10      217.54      218.88      9.50 o 
   4   6  10      124.06      117.67      8.59 o 
   5   6  10       42.88       37.05      8.00 o 
   6   6  10        3.20        2.82     10.67 o 
   7   6  10        0.84        4.01     16.55 o 
   0   7  10      135.31      136.68      8.21 o 
   1   7  10       62.92       61.98      5.52 o 
   2   7  10        0.68       -1.51      4.49 o 
   3   7  10       14.93       16.46      5.30 o 
   4   7  10       87.16       93.98      8.45 o 
   5   7  10        6.54        3.81      7.17 o 
   6   7  10        6.49        4.45     10.84 o 
   0   8  10        2.90        4.19      6.28 o 
   1   8  10        2.32        2.51      4.47 o 
   2   8  10       96.41       89.11      6.82 o 
   3   8  10       30.70       27.41      5.98 o 
   4   8  10       17.98      184.89    104.12 o 
   5   8  10        3.50        5.32      7.77 o 
   6   8  10       16.97       18.11     11.62 o 
   0   9  10        0.22        3.90      6.92 o 
   1   9  10       52.07       55.41      6.80 o 
   2   9  10       36.47       34.46      6.18 o 
   3   9  10       49.59       46.02      6.77 o 
   4   9  10       15.31       10.09      7.42 o 
   5   9  10        3.26        4.13      8.16 o 
   6   9  10        0.76        1.18     14.68 o 
   0  10  10       45.50       36.90      9.16 o 
   1  10  10        6.32        9.43      6.50 o 
   2  10  10       51.37       60.86      7.27 o 
   3  10  10        1.93        1.75      7.15 o 
   4  10  10        1.96        3.54      7.59 o 
   5  10  10        0.92        2.50      9.41 o 
   0  11  10        3.68        3.11      8.11 o 
   1  11  10       17.09       25.15      7.39 o 
   2  11  10       74.38       90.40     11.51 o 
   3  11  10       15.97       21.87      7.90 o 
   4  11  10        8.29       17.75      9.10 o 
   5  11  10        1.15        0.78     10.91 o 
   0  12  10       68.76       64.25     11.13 o 
   1  12  10       16.66       18.40      8.27 o 
   2  12  10        4.14        8.54      8.53 o 
   3  12  10        7.28        6.27      9.25 o 
   4  12  10        0.17       -2.87     10.95 o 
   5  12  10        0.90       -0.42     16.34 o 
   0  13  10       18.80       17.59     10.93 o 
   1  13  10       36.44       35.39      9.85 o 
   2  13  10        0.80        1.73      8.79 o 
   3  13  10        0.23       -0.56      9.87 o 
   4  13  10        0.67       -0.85     15.19 o 
   0  14  10        9.08        6.60     12.45 o 
   1  14  10       10.87       12.42      9.92 o 
   2  14  10        0.55        4.80      9.42 o 
   3  14  10        7.42        6.58     13.05 o 
   0  15  10       20.76        5.45     19.95 o 
   1  15  10       13.92       17.44     12.19 o 
   2  15  10        0.35       -3.29     15.12 o 
   1   0  11      390.91      428.37     10.25 o 
   2   0  11       59.52       57.16      5.87 o 
   3   0  11      110.33      107.61     12.78 o 
   4   0  11       45.66       37.20      7.10 o 
   5   0  11      238.24      200.26     20.46 o 
   6   0  11       58.96       52.19     16.23 o 
   7   0  11        2.70        1.31     16.33 o 
   0   1  11     2812.30     2800.70     54.59 o 
   1   1  11      546.51      571.22      9.81 o 
   2   1  11      211.26      213.72      6.12 o 
   3   1  11       11.62       10.92      3.64 o 
   4   1  11       84.96       80.89      7.59 o 
   5   1  11       31.09       35.13      8.64 o 
   6   1  11      101.02       95.78     13.35 o 
   7   1  11        0.44        1.26     11.06 o 
   0   2  11     5126.88     5345.02     47.51 o 
   1   2  11      898.29      987.80     18.70 o 
   2   2  11       64.71       56.74      3.98 o 
   3   2  11       46.97       49.12      4.93 o 
   4   2  11      216.15      208.95     11.54 o 
   5   2  11       88.48       76.23      9.89 o 
   6   2  11      125.31      136.62     27.80 o 
   7   2  11        1.14        4.16     12.70 o 
   0   3  11      714.85      781.02     13.59 o 
   1   3  11     1160.97     1208.23     11.05 o 
   2   3  11       28.97       33.66      4.05 o 
   3   3  11        8.19        9.59      4.57 o 
   4   3  11      144.60      132.42      8.17 o 
   5   3  11       44.72       39.97      7.98 o 
   6   3  11       66.63       52.67     10.82 o 
   7   3  11        0.24        1.70     14.10 o 
   0   4  11     1716.96     1734.31     34.19 o 
   1   4  11      350.24      359.95      7.39 o 
   2   4  11      108.81      123.03      6.64 o 
   3   4  11       28.17       29.72      5.22 o 
   4   4  11       98.66      102.46      7.52 o 
   5   4  11       16.99       21.45      7.68 o 
   6   4  11        6.94        1.03      8.54 o 
   7   4  11        1.82       10.58     14.10 o 
   0   5  11       18.88        9.34      5.78 o 
   1   5  11       51.11       62.32      5.13 o 
   2   5  11       20.53       17.43      4.77 o 
   3   5  11       96.98       95.97      6.83 o 
   4   5  11       39.66       41.18      6.45 o 
   5   5  11        8.42        7.08      6.95 o 
   6   5  11        0.66       -1.70      9.20 o 
   7   5  11        1.36       -1.31     13.12 o 
   0   6  11      129.95      126.60      8.15 o 
   1   6  11      101.63       90.57      6.20 o 
   2   6  11        3.78        3.43      4.63 o 
   3   6  11       76.13       68.06      6.73 o 
   4   6  11       56.65       57.97      7.15 o 
   5   6  11       27.08       27.63      8.27 o 
   6   6  11       22.57       25.68     11.80 o 
   7   6  11        3.07        2.29     16.24 o 
   0   7  11      126.04      117.37     12.36 o 
   1   7  11       25.59       21.50      4.90 o 
   2   7  11        3.57        1.59      4.52 o 
   3   7  11      136.80      125.40      8.22 o 
   4   7  11        7.52        6.39      6.07 o 
   5   7  11        0.71        0.75      7.22 o 
   6   7  11        2.51        0.31     11.30 o 
   0   8  11       93.69      114.78     43.80 o 
   1   8  11      205.18      200.21      8.72 o 
   2   8  11       15.17       17.77      5.33 o 
   3   8  11      105.09      111.12      7.95 o 
   4   8  11       27.08       24.21      6.65 o 
   5   8  11       10.13        7.81      7.96 o 
   6   8  11        5.64        3.13     11.28 o 
   0   9  11       35.86       38.44      8.11 o 
   1   9  11        7.49        6.82      5.73 o 
   2   9  11       31.74       31.88      6.50 o 
   3   9  11        7.76        8.41      5.88 o 
   4   9  11        9.23       13.18      7.63 o 
   5   9  11        0.34       -1.81      8.21 o 
   6   9  11       13.41        9.24     14.32 o 
   0  10  11        5.52        7.86      8.17 o 
   1  10  11       69.92       73.35      7.93 o 
   2  10  11       36.57       42.19      7.03 o 
   3  10  11        2.07        2.46      6.90 o 
   4  10  11        6.77        7.87      7.93 o 
   5  10  11       14.56       13.18      9.60 o 
   0  11  11       70.70       65.74     10.22 o 
   1  11  11       28.43       30.13      7.44 o 
   2  11  11        6.25        8.93      6.99 o 
   3  11  11        1.18        5.31      7.96 o 
   4  11  11        2.75        6.80      9.07 o 
   5  11  11        5.40        8.16     11.74 o 
   0  12  11       13.93       14.32     10.13 o 
   1  12  11        6.73        9.91      7.58 o 
   2  12  11       20.15       21.35      8.95 o 
   3  12  11        0.05       -1.22      9.68 o 
   4  12  11        1.70       -6.26     10.72 o 
   0  13  11        0.83        3.29     14.10 o 
   1  13  11        6.77        9.46      8.98 o 
   2  13  11        7.26        9.55      9.45 o 
   3  13  11        0.15       -1.07     10.48 o 
   4  13  11        3.64        1.42     23.51 o 
   0  14  11        1.46        3.66     18.56 o 
   1  14  11        1.65        5.63      9.57 o 
   2  14  11       12.41       18.01     10.54 o 
   3  14  11        2.02       10.11     28.70 o 
   0  15  11        6.66        8.06     17.50 o 
   1  15  11        1.04        1.50     12.22 o 
   2  15  11        5.37       35.01     43.88 o 
   0   0  12       20.20        9.36      5.86 o 
   1   0  12        9.09        5.18      4.36 o 
   2   0  12      482.55      517.42     31.91 o 
   3   0  12      131.55      135.86     23.85 o 
   4   0  12        6.27        9.20      6.19 o 
   5   0  12      293.44      305.83     24.24 o 
   6   0  12       46.23       53.81     17.00 o 
   7   0  12       24.09       21.49     18.01 o 
   0   1  12     1476.08     1555.05     19.23 o 
   1   1  12     1714.37     1805.65     47.43 o 
   2   1  12       48.26       46.29      4.21 o 
   3   1  12       15.59       14.65      4.08 o 
   4   1  12        6.80        4.27      4.79 o 
   5   1  12      113.09      128.57     12.42 o 
   6   1  12       44.50       46.28     11.19 o 
   7   1  12        0.46        4.45     11.52 o 
   0   2  12      371.80      401.30     27.03 o 
   1   2  12       47.79       50.61      4.00 o 
   2   2  12      123.00      120.05      4.81 o 
   3   2  12      128.07      118.31      6.05 o 
   4   2  12       55.87       59.47      7.23 o 
   5   2  12      143.94      130.64     11.37 o 
   6   2  12       15.85        6.70     11.37 o 
   7   2  12        9.99       20.73     12.72 o 
   0   3  12     2207.09     2377.82     33.34 o 
   1   3  12      402.67      405.09      7.17 o 
   2   3  12       24.02       18.44      3.80 o 
   3   3  12      359.09      354.77     10.51 o 
   4   3  12      210.66      191.01     11.68 o 
   5   3  12       29.47       36.93      7.99 o 
   6   3  12        3.62        7.30      9.43 o 
   7   3  12        0.61        3.72     13.38 o 
   0   4  12     1737.20     1784.83     25.93 o 
   1   4  12      495.06      448.69      9.57 o 
   2   4  12      247.37      262.22      9.09 o 
   3   4  12       72.66       82.69      6.45 o 
   4   4  12      694.73      659.54     16.75 o 
   5   4  12        4.12       10.99      7.08 o 
   6   4  12       10.08        7.45      9.72 o 
   7   4  12        2.32        3.49     13.90 o 
   0   5  12      358.23      357.34     13.82 o 
   1   5  12      212.61      200.31      7.52 o 
   2   5  12       36.20       28.93      5.22 o 
   3   5  12      103.87       91.86      6.85 o 
   4   5  12      153.61      154.61      8.92 o 
   5   5  12        5.33        6.18      7.05 o 
   6   5  12       14.15       12.65     10.48 o 
   7   5  12        4.38        2.92     13.78 o 
   0   6  12       96.71       98.31      8.17 o 
   1   6  12      740.17      703.47     22.23 o 
   2   6  12       41.26       42.15      5.94 o 
   3   6  12      309.74      323.84     11.39 o 
   4   6  12       52.64       45.40      7.17 o 
   5   6  12       25.45       28.11      8.24 o 
   6   6  12        2.66        3.17      9.98 o 
   7   6  12        4.63       -1.18     17.75 o 
   0   7  12      372.59      365.64     21.08 o 
   1   7  12      215.36      218.98      9.23 o 
   2   7  12      155.78      146.99      8.45 o 
   3   7  12      173.25      159.57      9.11 o 
   4   7  12       21.38       20.89      7.02 o 
   5   7  12        4.77       -0.26      7.69 o 
   6   7  12        8.71       13.93     12.36 o 
   0   8  12       72.28       58.88     10.33 o 
   1   8  12      107.74      106.91      7.93 o 
   2   8  12       25.74       26.85      5.86 o 
   3   8  12       48.95       46.87      6.98 o 
   4   8  12       47.22       55.72      8.32 o 
   5   8  12        6.76        8.48      8.40 o 
   6   8  12        3.67       -0.69     11.56 o 
   0   9  12        0.41       -1.28      7.91 o 
   1   9  12       10.62        9.48      6.04 o 
   2   9  12       53.29       51.04      6.83 o 
   3   9  12        0.96       -3.10      6.50 o 
   4   9  12        3.84        5.94      7.51 o 
   5   9  12        2.38        3.66      9.23 o 
   6   9  12        3.92        3.81     14.11 o 
   0  10  12        0.58       -4.45      9.20 o 
   1  10  12       83.47       88.26      8.59 o 
   2  10  12       26.83       28.90      7.55 o 
   3  10  12       17.08       20.68      7.02 o 
   4  10  12        6.14        3.33      8.43 o 
   5  10  12        1.41        3.82     10.12 o 
   0  11  12        4.23        7.09     11.53 o 
   1  11  12       63.42       72.38      8.63 o 
   2  11  12       17.44       20.07      7.47 o 
   3  11  12       15.79       20.99      9.14 o 
   4  11  12        2.51       25.15     10.21 o 
   5  11  12        1.56        3.44     11.64 o 
   0  12  12        1.29        5.89     13.10 o 
   1  12  12       20.08       30.57      8.45 o 
   2  12  12       14.45       15.46      8.75 o 
   3  12  12       15.95       25.81     10.56 o 
   4  12  12        3.99        0.54     11.14 o 
   0  13  12        3.32        3.99     12.71 o 
   1  13  12        3.26        0.16      8.73 o 
   2  13  12        8.60        9.43      9.76 o 
   3  13  12       13.37       21.04     11.13 o 
   0  14  12        5.16       10.67     16.85 o 
   1  14  12        1.86        4.63     10.51 o 
   2  14  12       17.76       22.08     10.57 o 
   3  14  12        0.24       10.88     31.53 o 
   0  15  12       19.62        9.61     18.40 o 
   1  15  12        6.79        6.13     13.04 o 
   1   0  13      141.96      143.69      7.51 o 
   2   0  13       13.36       15.44      5.50 o 
   3   0  13       47.73       46.77      8.30 o 
   4   0  13        0.18        0.09      7.73 o 
   5   0  13      195.52      165.13     19.78 o 
   6   0  13        0.23       -2.81     14.13 o 
   7   0  13        6.34        6.28     17.73 o 
   0   1  13       73.60       77.18      6.48 o 
   1   1  13      935.61     1042.82     12.72 o 
   2   1  13       39.00       39.21      4.28 o 
   3   1  13       14.12       11.96      4.04 o 
   4   1  13       48.27       39.87      6.68 o 
   5   1  13       96.02      105.82     12.06 o 
   6   1  13        8.97       10.50     10.21 o 
   7   1  13        2.98        4.09     12.45 o 
   0   2  13     2272.46     2501.37     29.52 o 
   1   2  13      835.84      910.50     10.97 o 
   2   2  13      231.26      213.81      6.56 o 
   3   2  13      135.42      139.83      6.43 o 
   4   2  13      247.40      240.80     12.04 o 
   5   2  13      195.48      185.87     11.97 o 
   6   2  13        1.94        0.98     10.12 o 
   7   2  13       12.24       14.34     12.32 o 
   0   3  13        1.24        1.62      5.40 o 
   1   3  13      309.27      314.11      6.94 o 
   2   3  13       33.59       34.01      4.38 o 
   3   3  13      199.94      185.43      7.83 o 
   4   3  13      148.97      147.57     10.61 o 
   5   3  13       19.85       28.23      7.92 o 
   6   3  13        3.84        3.38     11.40 o 
   7   3  13       10.76       15.17     13.16 o 
   0   4  13       11.46        9.13      5.34 o 
   1   4  13      482.68      472.11      9.45 o 
   2   4  13        1.34        2.12      4.25 o 
   3   4  13      470.66      446.64     12.88 o 
   4   4  13        4.66        2.97      6.10 o 
   5   4  13      152.40      156.29     12.62 o 
   6   4  13        0.94        0.21      9.96 o 
   7   4  13       11.07       19.68     14.07 o 
   0   5  13      188.19      209.65     11.49 o 
   1   5  13      300.19      292.82     10.87 o 
   2   5  13      255.09      242.47      9.14 o 
   3   5  13      466.77      474.46     13.10 o 
   4   5  13       45.88       46.63      6.86 o 
   5   5  13       48.83       56.74      9.13 o 
   6   5  13       14.53       21.11     10.50 o 
   7   5  13        6.86        2.20     19.54 o 
   0   6  13      232.65      237.35     25.69 o 
   1   6  13       56.18       46.86      5.74 o 
   2   6  13      541.17      549.24     14.72 o 
   3   6  13      352.96      340.56     11.71 o 
   4   6  13       55.86       51.59      7.40 o 
   5   6  13       21.92       17.39      8.61 o 
   6   6  13        1.66        2.07     10.58 o 
   0   7  13      232.46      181.87     16.49 o 
   1   7  13      174.41      185.30      8.88 o 
   2   7  13      186.91      183.38      9.15 o 
   3   7  13       20.41       18.71      6.19 o 
   4   7  13        1.62        5.41      6.34 o 
   5   7  13        0.68       -2.97      8.08 o 
   6   7  13       16.72       18.87     12.03 o 
   0   8  13       39.30       30.01      9.13 o 
   1   8  13      139.57      133.45      8.49 o 
   2   8  13      616.44      582.35     23.46 o 
   3   8  13       77.29       76.74      7.89 o 
   4   8  13        7.93        8.90      6.88 o 
   5   8  13        7.97        4.60      9.78 o 
   6   8  13       17.19       22.27     13.00 o 
   0   9  13        0.51        2.66      9.06 o 
   1   9  13       66.34       61.19      7.62 o 
   2   9  13       41.29       37.39      7.10 o 
   3   9  13       15.41       17.13      6.61 o 
   4   9  13        0.52       -0.49      7.28 o 
   5   9  13        5.23        2.94      9.07 o 
   6   9  13        7.75        4.82     13.78 o 
   0  10  13        0.06       -0.69      9.94 o 
   1  10  13       73.36       74.00      8.31 o 
   2  10  13       17.23       17.94      7.22 o 
   3  10  13       19.24       16.30      7.37 o 
   4  10  13        9.84        8.90      8.54 o 
   5  10  13        0.40       -3.05      9.41 o 
   0  11  13        1.35        7.86     12.01 o 
   1  11  13       18.54       15.18      7.28 o 
   2  11  13        9.61        8.06      7.37 o 
   3  11  13        0.90        4.81      8.79 o 
   4  11  13        1.30       -0.66      9.19 o 
   5  11  13        2.38        1.49     13.49 o 
   0  12  13        0.20        0.62     11.60 o 
   1  12  13        6.99        4.43      7.91 o 
   2  12  13       18.21       18.06      9.76 o 
   3  12  13        5.32        9.59     10.22 o 
   4  12  13        2.32        1.08     11.27 o 
   0  13  13        4.04        1.65     12.52 o 
   1  13  13       13.16       15.18      9.75 o 
   2  13  13        0.65       -2.55      9.52 o 
   3  13  13       23.68       32.79     11.52 o 
   0  14  13        7.64       11.16     15.95 o 
   1  14  13        2.88        6.37     10.37 o 
   2  14  13        8.97       15.29     11.05 o 
   0  15  13        1.13        2.28     20.35 o 
   1  15  13        9.01       17.71     16.58 o 
   0   0  14     2689.01     2859.39     39.81 o 
   1   0  14        9.87        2.40      4.89 o 
   2   0  14      102.38      111.91      7.88 o 
   3   0  14      101.15       90.38     12.50 o 
   4   0  14       71.07       66.42     14.53 o 
   5   0  14       58.63       51.22     14.73 o 
   6   0  14       38.39       26.54     16.19 o 
   7   0  14       31.47       30.69     19.48 o 
   0   1  14      950.03      994.31     16.75 o 
   1   1  14       63.87       67.95      5.56 o 
   2   1  14      347.03      333.44      8.05 o 
   3   1  14       10.58        9.14      4.39 o 
   4   1  14      117.19      105.42      8.93 o 
   5   1  14       15.59       21.30      8.66 o 
   6   1  14        3.29       11.43     10.91 o 
   7   1  14        2.77        3.79     12.30 o 
   0   2  14     2918.52     3117.70    205.17 o 
   1   2  14      163.34      160.23      5.68 o 
   2   2  14       25.95       25.72      4.62 o 
   3   2  14      131.68      137.33      6.58 o 
   4   2  14      118.98      124.79      9.61 o 
   5   2  14       64.41       68.90     11.27 o 
   6   2  14        4.90        6.74     10.80 o 
   7   2  14        8.20       23.39     13.55 o 
   0   3  14      649.06      671.61     17.22 o 
   1   3  14       84.31       87.05      5.04 o 
   2   3  14       30.90       37.73      5.01 o 
   3   3  14       52.67       49.21      5.55 o 
   4   3  14      291.54      280.94     14.43 o 
   5   3  14       35.99       34.78      8.13 o 
   6   3  14        8.37        6.63     10.45 o 
   7   3  14       10.60       13.85     13.79 o 
   0   4  14      176.93      182.17      8.77 o 
   1   4  14      203.16      197.02      7.11 o 
   2   4  14       38.88       44.05      5.29 o 
   3   4  14      642.70      620.72     14.24 o 
   4   4  14       20.13       26.05      6.98 o 
   5   4  14       74.50       68.00      9.78 o 
   6   4  14        5.91        3.76     11.26 o 
   7   4  14       19.12       26.80     17.51 o 
   0   5  14       10.93        4.13      7.02 o 
   1   5  14      674.05      619.32     27.43 o 
   2   5  14       57.06       62.39      6.03 o 
   3   5  14      379.17      382.11     12.07 o 
   4   5  14      154.81      151.76     10.39 o 
   5   5  14       33.42       31.29      8.93 o 
   6   5  14        2.50       -2.15     10.21 o 
   7   5  14       24.74       26.28     28.62 o 
   0   6  14       43.79       69.06     11.07 o 
   1   6  14       58.13       60.56      6.60 o 
   2   6  14      231.98      225.93      9.60 o 
   3   6  14      119.67      118.54      8.33 o 
   4   6  14       15.15       15.67      6.40 o 
   5   6  14       81.70       72.82     10.08 o 
   6   6  14        0.85        2.56     10.70 o 
   0   7  14      257.23      281.26     15.53 o 
   1   7  14      630.04      613.73     14.63 o 
   2   7  14       24.40       30.15      6.18 o 
   3   7  14      222.35      203.63     10.50 o 
   4   7  14        5.27        2.30      6.49 o 
   5   7  14       13.41        9.11      8.74 o 
   6   7  14        8.52        7.74     11.65 o 
   0   8  14       48.41       53.54     10.47 o 
   1   8  14       71.91       94.10      8.16 o 
   2   8  14       44.27       43.95      7.16 o 
   3   8  14       25.64       23.00      6.62 o 
   4   8  14        3.34       -2.29      6.55 o 
   5   8  14       10.37        9.25      9.49 o 
   6   8  14       10.63        7.91     12.18 o 
   0   9  14        2.08        0.94      9.18 o 
   1   9  14      120.12      123.17      9.25 o 
   2   9  14        9.13        6.89      6.51 o 
   3   9  14       50.33       54.68      7.84 o 
   4   9  14       10.74       12.77      7.79 o 
   5   9  14        8.32       14.34     10.93 o 
   0  10  14       39.60       36.05     11.98 o 
   1  10  14       44.82       42.69      7.75 o 
   2  10  14       16.82       16.61      7.30 o 
   3  10  14        4.21        9.49      7.66 o 
   4  10  14       18.33       22.51      9.64 o 
   5  10  14        1.70       -3.02     10.25 o 
   0  11  14        0.00        8.20     11.81 o 
   1  11  14       18.18       20.88      7.69 o 
   2  11  14        0.08        2.07      7.14 o 
   3  11  14       34.82       36.08     10.19 o 
   4  11  14       54.18       65.86     14.84 o 
   5  11  14        0.98       -3.34     13.03 o 
   0  12  14       22.30       24.90     13.93 o 
   1  12  14       27.96       36.64      8.70 o 
   2  12  14        1.65        5.13      9.10 o 
   3  12  14        3.77        9.24     10.30 o 
   4  12  14       16.65       18.02     12.43 o 
   0  13  14        0.76        0.63     14.22 o 
   1  13  14       17.55       27.05      9.77 o 
   2  13  14       27.93       32.87     11.18 o 
   3  13  14       23.97       33.04     12.63 o 
   0  14  14        0.00        4.43     14.92 o 
   1  14  14        1.84        0.18     10.76 o 
   2  14  14       25.42       25.00     13.11 o 
   1   0  15      139.59      143.70      8.06 o 
   2   0  15       39.49       45.11      6.65 o 
   3   0  15      390.89      390.41     16.43 o 
   4   0  15       43.16       36.68      9.59 o 
   5   0  15       10.39        8.04     12.61 o 
   6   0  15        0.14       -3.19     14.67 o 
   7   0  15       18.00       30.15     21.12 o 
   0   1  15       52.63       55.29      6.30 o 
   1   1  15       65.52       68.31      4.97 o 
   2   1  15       80.26       83.11      5.30 o 
   3   1  15       14.32       13.74      4.65 o 
   4   1  15       44.52       46.22      7.96 o 
   5   1  15       33.16       28.65      8.80 o 
   6   1  15        7.69        1.76     11.25 o 
   7   1  15        0.47       -1.75     13.59 o 
   0   2  15        7.82       11.74      5.35 o 
   1   2  15      322.33      313.93      7.51 o 
   2   2  15      164.57      147.43      6.89 o 
   3   2  15       55.63       58.52      6.26 o 
   4   2  15       44.30       45.02      6.91 o 
   5   2  15       28.86       43.04     10.13 o 
   6   2  15        0.45       -2.03     11.15 o 
   7   2  15        5.62       12.09     14.70 o 
   0   3  15      337.56      309.87     10.65 o 
   1   3  15      187.33      175.02      6.99 o 
   2   3  15      114.53      107.16      7.06 o 
   3   3  15       19.90       18.44      4.90 o 
   4   3  15       98.80      103.13      8.70 o 
   5   3  15        9.07        8.66      7.93 o 
   6   3  15       35.79       35.35     11.98 o 
   7   3  15        2.62        1.47     16.67 o 
   0   4  15      137.98      145.80      8.71 o 
   1   4  15      430.06      395.23      9.58 o 
   2   4  15      342.51      331.55     13.74 o 
   3   4  15      607.70      579.59     13.28 o 
   4   4  15       85.49       77.76      7.86 o 
   5   4  15       45.74       50.92      9.35 o 
   6   4  15       19.67       21.87     12.61 o 
   7   4  15       22.17       30.84     19.33 o 
   0   5  15      250.31      265.41     14.13 o 
   1   5  15      485.71      448.88     12.77 o 
   2   5  15      397.58      376.40     10.89 o 
   3   5  15       32.62       37.92      6.28 o 
   4   5  15       21.16       12.41      6.77 o 
   5   5  15        9.54        7.04      8.33 o 
   6   5  15       58.42       70.15     12.79 o 
   0   6  15      135.02      112.66     12.78 o 
   1   6  15      186.27      187.13      9.80 o 
   2   6  15     1206.89     1166.76     26.84 o 
   3   6  15       74.15       72.38      7.37 o 
   4   6  15       35.45       29.41      6.98 o 
   5   6  15        9.31        9.83      8.49 o 
   6   6  15      106.61      113.19     14.63 o 
   0   7  15        1.84        2.49      7.86 o 
   1   7  15       40.35       49.76      8.18 o 
   2   7  15      407.85      379.94     12.83 o 
   3   7  15       12.10       11.30      6.25 o 
   4   7  15       48.01       51.00      8.21 o 
   5   7  15       24.96       18.94      9.06 o 
   6   7  15       52.23       49.52     17.67 o 
   0   8  15        0.07       -2.78      8.92 o 
   1   8  15      211.26      203.18     11.47 o 
   2   8  15      305.62      306.78     13.28 o 
   3   8  15       66.31       66.98      8.31 o 
   4   8  15        6.23        3.54      7.02 o 
   5   8  15       11.92        6.90      9.33 o 
   6   8  15       25.73       20.24     13.34 o 
   0   9  15      156.44      145.72     16.40 o 
   1   9  15      138.09      155.25     11.27 o 
   2   9  15      123.49      122.92      9.95 o 
   3   9  15       79.55       78.23      9.47 o 
   4   9  15        0.35       -1.30      7.28 o 
   5   9  15        8.38       11.86     10.92 o 
   0  10  15       49.05       48.01     19.46 o 
   1  10  15       48.55       46.07      8.96 o 
   2  10  15        6.41        2.44      6.86 o 
   3  10  15       37.71       41.32      8.74 o 
   4  10  15        8.10        8.54      8.91 o 
   5  10  15        2.78        1.85     11.97 o 
   0  11  15       84.90      100.62     20.60 o 
   1  11  15        2.16        3.21      7.80 o 
   2  11  15        1.00       -0.68      7.79 o 
   3  11  15       60.65       70.81     10.83 o 
   4  11  15       19.68       28.30     12.02 o 
   0  12  15        3.95       -2.45     12.73 o 
   1  12  15       35.38       34.81     11.19 o 
   2  12  15        2.03        2.59      8.94 o 
   3  12  15       18.92       21.76     11.45 o 
   4  12  15       16.12       16.56     16.11 o 
   0  13  15       19.15       26.69     16.98 o 
   1  13  15       38.42       46.73     11.24 o 
   2  13  15        1.57        5.05     10.46 o 
   3  13  15       32.52       41.64     14.19 o 
   0  14  15        3.36       12.33     15.52 o 
   1  14  15        7.26        3.35     11.56 o 
   2  14  15        4.36        4.69     17.28 o 
   0   0  16        6.84        8.71      7.16 o 
   1   0  16       27.93       23.71      6.12 o 
   2   0  16       97.39       98.24      8.14 o 
   3   0  16        0.50        2.85      7.03 o 
   4   0  16        3.96        5.95      8.79 o 
   5   0  16       27.73       21.08     13.70 o 
   6   0  16        2.50        5.99     16.83 o 
   7   0  16        1.28        2.08     22.77 o 
   0   1  16       12.81       12.86      5.50 o 
   1   1  16      530.04      532.45     20.55 o 
   2   1  16       11.33       11.46      4.59 o 
   3   1  16      115.91      113.38      7.17 o 
   4   1  16        1.19        5.79      6.54 o 
   5   1  16       48.67       52.98     11.09 o 
   6   1  16       12.65       22.74     12.59 o 
   7   1  16        2.48        2.60     18.60 o 
   0   2  16      283.22      275.75     10.54 o 
   1   2  16       52.69       50.40      4.78 o 
   2   2  16      199.71      201.08      8.01 o 
   3   2  16       33.87       31.92      5.78 o 
   4   2  16       10.33        9.76      6.25 o 
   5   2  16       14.05       14.74      8.72 o 
   6   2  16       14.93       13.19     11.74 o 
   7   2  16        9.09       19.38     38.43 o 
   0   3  16        9.54        7.61      5.81 o 
   1   3  16       59.46       62.37      5.60 o 
   2   3  16       96.19       89.72      7.00 o 
   3   3  16       51.88       44.95      6.21 o 
   4   3  16        9.72        8.31      6.48 o 
   5   3  16       25.58       26.88      9.25 o 
   6   3  16       11.15       12.18     12.50 o 
   7   3  16        2.02       13.03     33.87 o 
   0   4  16        4.59       -3.11      7.15 o 
   1   4  16       11.81       13.79      5.16 o 
   2   4  16       27.52       25.91      5.68 o 
   3   4  16      419.64      415.45     11.87 o 
   4   4  16       12.79        7.45      6.35 o 
   5   4  16       12.94       17.40      8.21 o 
   6   4  16       16.92       21.46     13.08 o 
   0   5  16       13.95        8.46      7.39 o 
   1   5  16       50.99       54.90      8.36 o 
   2   5  16       14.16       15.09      5.87 o 
   3   5  16      307.01      288.18     11.77 o 
   4   5  16       73.48       72.39      8.46 o 
   5   5  16        0.52       -0.80      8.33 o 
   6   5  16        4.28        4.83     11.12 o 
   0   6  16       50.83       53.72     11.11 o 
   1   6  16       27.15       26.31      6.61 o 
   2   6  16      717.44      715.93     15.19 o 
   3   6  16       37.18       30.74      6.47 o 
   4   6  16        9.46        7.52      7.53 o 
   5   6  16        9.74        5.81      8.54 o 
   6   6  16        6.02        2.83      9.83 o 
   0   7  16       12.33       24.68     10.09 o 
   1   7  16       46.12       44.24      8.14 o 
   2   7  16        2.51        6.23      6.40 o 
   3   7  16      118.85      111.73      8.93 o 
   4   7  16        4.47        5.58      7.30 o 
   5   7  16       12.82        8.81      9.71 o 
   6   7  16       18.38       19.34     11.04 o 
   0   8  16       89.87      109.73     14.43 o 
   1   8  16       46.88       60.98      8.59 o 
   2   8  16      176.48      173.55     11.09 o 
   3   8  16       86.59       94.56      9.00 o 
   4   8  16       44.69       34.84      9.18 o 
   5   8  16       19.70       17.98     10.16 o 
   6   8  16        8.33        8.62     16.61 o 
   0   9  16      221.40      245.00     19.80 o 
   1   9  16       54.79       54.99      9.05 o 
   2   9  16       23.77       30.67      8.18 o 
   3   9  16       45.95       44.01      8.46 o 
   4   9  16       10.02       12.10      8.04 o 
   5   9  16       24.64       23.73     10.97 o 
   0  10  16       43.41       45.41     14.84 o 
   1  10  16       62.08       75.72      9.84 o 
   2  10  16        2.67        4.49      7.21 o 
   3  10  16       14.40       13.34      8.23 o 
   4  10  16       37.94       41.50      9.58 o 
   5  10  16       14.44        4.77     12.91 o 
   0  11  16      111.22      115.35     17.53 o 
   1  11  16       21.88       24.23      9.38 o 
   2  11  16        1.48        0.75      7.88 o 
   3  11  16        1.34        2.67      9.12 o 
   4  11  16       41.18       46.41     12.89 o 
   0  12  16        0.34        5.23     13.76 o 
   1  12  16        5.81       11.84      9.98 o 
   2  12  16       10.48       16.95      9.29 o 
   3  12  16        2.37        3.11     10.39 o 
   4  12  16       25.64       27.03     18.41 o 
   0  13  16       15.06       23.55     16.24 o 
   1  13  16        3.91       10.10     10.72 o 
   2  13  16        0.00       -0.94     10.38 o 
   3  13  16        4.47        2.26     15.11 o 
   0  14  16        7.25       13.61     16.86 o 
   1  14  16        0.05       10.91     13.29 o 
   1   0  17       53.20       72.51      7.63 o 
   2   0  17       42.26       43.49      7.17 o 
   3   0  17        0.00       -0.67      6.90 o 
   4   0  17       43.63       41.12     13.72 o 
   5   0  17        6.69        7.15     12.26 o 
   6   0  17        0.80        4.73     17.18 o 
   0   1  17      344.28      343.39     11.86 o 
   1   1  17      177.91      171.21      6.66 o 
   2   1  17      183.48      176.42      7.60 o 
   3   1  17       46.21       47.34      6.66 o 
   4   1  17       55.33       53.39      8.60 o 
   5   1  17        4.64        5.79      8.85 o 
   6   1  17        8.59       15.70     12.81 o 
   0   2  17       24.10       21.14      6.27 o 
   1   2  17        2.77        4.35      4.56 o 
   2   2  17      356.21      343.92      9.89 o 
   3   2  17       17.96       22.23      5.77 o 
   4   2  17       69.77       64.56      8.97 o 
   5   2  17       22.80       18.46      9.26 o 
   6   2  17        0.06        2.28     11.64 o 
   0   3  17      245.29      235.24     10.45 o 
   1   3  17       66.52       65.83      5.99 o 
   2   3  17       50.54       46.11      6.21 o 
   3   3  17       52.65       51.32      6.52 o 
   4   3  17       22.43       15.35      6.70 o 
   5   3  17       24.96       21.45      9.48 o 
   6   3  17        5.80        9.86     12.85 o 
   0   4  17       33.44       29.24      8.07 o 
   1   4  17      165.69      151.10      8.01 o 
   2   4  17       47.28       49.20      6.40 o 
   3   4  17       26.35       19.47      5.98 o 
   4   4  17       33.13       31.61      7.54 o 
   5   4  17       43.02       39.33      9.37 o 
   6   4  17        1.34        6.42     12.63 o 
   0   5  17        2.57        1.02      8.95 o 
   1   5  17       58.70       54.32      7.85 o 
   2   5  17      110.99      117.75      8.30 o 
   3   5  17       45.74       47.58      6.81 o 
   4   5  17       12.30        7.89      6.95 o 
   5   5  17       41.68       54.28      9.88 o 
   6   5  17       15.69       28.68     12.00 o 
   0   6  17       20.00       25.25     10.09 o 
   1   6  17      109.27      103.69      8.81 o 
   2   6  17      237.96      217.17     10.46 o 
   3   6  17       96.35       88.49      7.88 o 
   4   6  17       41.09       47.42      8.56 o 
   5   6  17        8.46        9.36      9.19 o 
   6   6  17        1.61        1.16      9.50 o 
   0   7  17       59.74       59.30     12.05 o 
   1   7  17       32.09       41.82      8.27 o 
   2   7  17       72.57       79.01      9.07 o 
   3   7  17      151.05      144.02      9.36 o 
   4   7  17       14.38        6.05      7.94 o 
   5   7  17       17.65       21.80     10.07 o 
   6   7  17       29.02       21.30     11.51 o 
   0   8  17       21.64       22.10     11.56 o 
   1   8  17       28.32       23.73      8.17 o 
   2   8  17       36.35       31.82      7.80 o 
   3   8  17       24.52       21.57      7.37 o 
   4   8  17       11.22       11.15      8.26 o 
   5   8  17        4.32        2.25      9.70 o 
   0   9  17       31.10       39.17     13.20 o 
   1   9  17       40.78       39.30      8.58 o 
   2   9  17       18.97       21.63      8.02 o 
   3   9  17       57.65       59.70     10.26 o 
   4   9  17       35.08       35.94      9.31 o 
   5   9  17        0.92        1.85     11.01 o 
   0  10  17        9.43       11.29     12.84 o 
   1  10  17       18.10       21.62      8.86 o 
   2  10  17        2.39        4.63      7.66 o 
   3  10  17       32.26       28.71      9.33 o 
   4  10  17       25.03       28.10     10.63 o 
   5  10  17        6.13        9.04     14.51 o 
   0  11  17       57.69       68.13     15.85 o 
   1  11  17        4.72        3.71      8.99 o 
   2  11  17       10.80       17.30      9.00 o 
   3  11  17        5.99        3.08      9.42 o 
   4  11  17       38.36       45.47     13.17 o 
   0  12  17        0.34        5.20     13.93 o 
   1  12  17       12.04       15.68     10.66 o 
   2  12  17        2.82        7.39      9.51 o 
   3  12  17        0.10       -1.32     10.72 o 
   0  13  17        8.89       22.02     16.89 o 
   1  13  17       19.34       24.73     10.98 o 
   2  13  17        5.67        2.60     11.71 o 
   0  14  17        0.23        2.47     16.32 o 
   1  14  17        6.53        7.04     16.68 o 
   0   0  18      682.39      706.03     23.69 o 
   1   0  18       48.32       47.38      7.51 o 
   2   0  18       71.35       64.49      8.04 o 
   3   0  18        8.98        9.59      7.67 o 
   4   0  18        1.43        4.35     11.79 o 
   5   0  18        0.01        7.12     13.97 o 
   6   0  18        5.41        1.34     17.41 o 
   0   1  18     1111.88     1094.86     20.06 o 
   1   1  18      236.21      237.04      7.69 o 
   2   1  18       34.90       30.44      5.38 o 
   3   1  18       22.72       21.13      6.73 o 
   4   1  18      139.01      148.16     13.01 o 
   5   1  18       64.87       71.09     11.84 o 
   6   1  18        3.29       -0.42     12.86 o 
   0   2  18        0.14        5.44      6.35 o 
   1   2  18       54.15       52.83      5.78 o 
   2   2  18       80.76       83.78      6.48 o 
   3   2  18       73.88       78.70      7.78 o 
   4   2  18        4.57       -2.16      6.64 o 
   5   2  18       17.50       14.19      9.52 o 
   6   2  18        4.08        9.25     12.98 o 
   0   3  18     1450.61     1381.11    102.26 o 
   1   3  18      301.60      298.15      9.30 o 
   2   3  18       15.58       11.72      5.82 o 
   3   3  18        8.03        9.65      5.87 o 
   4   3  18      244.28      251.66     12.30 o 
   5   3  18      100.04      121.95     13.09 o 
   6   3  18        0.08        0.69     13.14 o 
   0   4  18      621.54      590.57     31.51 o 
   1   4  18      140.10      134.49      8.03 o 
   2   4  18       60.72       64.22      6.97 o 
   3   4  18      134.70      129.55      9.24 o 
   4   4  18       68.88       61.74      8.54 o 
   5   4  18        6.17        5.75      9.64 o 
   6   4  18        6.61        5.78     12.41 o 
   0   5  18       28.98       41.28     10.94 o 
   1   5  18      403.43      383.75     16.26 o 
   2   5  18       47.61       48.95      7.01 o 
   3   5  18       59.80       51.59      7.57 o 
   4   5  18       29.49       32.37      8.30 o 
   5   5  18       75.95       85.86     10.97 o 
   6   5  18       10.61       17.92     12.84 o 
   0   6  18       23.26       27.46     10.90 o 
   1   6  18       56.58       46.56      7.71 o 
   2   6  18       69.38       66.50      7.65 o 
   3   6  18       17.50       11.84      6.60 o 
   4   6  18       22.71       26.26      8.68 o 
   5   6  18       47.66       50.38     10.45 o 
   6   6  18        7.98       16.59     11.64 o 
   0   7  18       26.72       25.83     11.35 o 
   1   7  18      207.47      187.16     12.53 o 
   2   7  18       48.79       45.85      8.37 o 
   3   7  18      140.72      130.13      9.53 o 
   4   7  18        5.79        7.39      8.31 o 
   5   7  18        1.81        4.30      9.22 o 
   6   7  18       26.28       22.71     20.66 o 
   0   8  18       23.85       28.10     11.67 o 
   1   8  18      101.39      114.13     11.05 o 
   2   8  18       28.25       30.69      9.02 o 
   3   8  18        8.48       12.92      7.65 o 
   4   8  18        0.43       -3.89      8.93 o 
   5   8  18       11.25       10.41      9.98 o 
   0   9  18       52.55       72.22     14.27 o 
   1   9  18       26.14       27.34     10.00 o 
   2   9  18       42.60       39.19      9.51 o 
   3   9  18        4.47        8.23      8.78 o 
   4   9  18       19.21       15.38      9.88 o 
   5   9  18       28.41       23.93     11.48 o 
   0  10  18       11.52       15.02     13.24 o 
   1  10  18        2.71        2.64      8.35 o 
   2  10  18       25.61       27.55      9.90 o 
   3  10  18        8.94        6.09      9.11 o 
   4  10  18        3.36        0.38      9.96 o 
   0  11  18        2.42        9.33     13.96 o 
   1  11  18        6.43       16.51      9.84 o 
   2  11  18        8.55       14.85     10.25 o 
   3  11  18        0.41       -0.61     10.06 o 
   4  11  18        8.65        1.51     13.06 o 
   0  12  18        0.36       19.51     16.20 o 
   1  12  18       18.56       18.84     11.01 o 
   2  12  18        0.72        2.60     10.67 o 
   3  12  18        4.40        6.83     11.60 o 
   0  13  18       18.32       25.05     17.55 o 
   1  13  18       10.69       25.76     12.64 o 
   2  13  18        2.26       -1.08     15.28 o 
   1   0  19      650.61      678.16     17.24 o 
   2   0  19       29.26       29.76      8.25 o 
   3   0  19        3.97        6.25      8.61 o 
   4   0  19       39.89       45.55     14.19 o 
   5   0  19        2.86        1.64     13.74 o 
   6   0  19       30.54       28.69     20.74 o 
   0   1  19      837.13      816.54     18.30 o 
   1   1  19       47.29       52.20      5.62 o 
   2   1  19       28.01       24.66      5.34 o 
   3   1  19       58.14       56.70      8.12 o 
   4   1  19       34.81       29.30      8.52 o 
   5   1  19       68.50       76.37     12.84 o 
   6   1  19        0.05        1.40     12.95 o 
   0   2  19       63.64       61.90      8.28 o 
   1   2  19      480.12      485.21     11.46 o 
   2   2  19       36.84       33.85      6.24 o 
   3   2  19        0.43        4.44      6.28 o 
   4   2  19       79.04       71.24      9.60 o 
   5   2  19       30.07       35.04     11.08 o 
   6   2  19        3.14       11.89     13.62 o 
   0   3  19      122.46      119.62     12.88 o 
   1   3  19       45.82       48.99      5.99 o 
   2   3  19       61.11       60.53      7.02 o 
   3   3  19       39.89       47.96      7.28 o 
   4   3  19       14.70       17.76      9.36 o 
   5   3  19       62.19       70.65     11.91 o 
   6   3  19        1.75        1.30     13.99 o 
   0   4  19       62.60       77.20     10.27 o 
   1   4  19       37.52       42.56      6.50 o 
   2   4  19       21.93       23.87      6.15 o 
   3   4  19       20.20       16.78      6.78 o 
   4   4  19       17.72       21.28      7.85 o 
   5   4  19       54.60       65.19     12.24 o 
   6   4  19       20.88       21.03     13.79 o 
   0   5  19        7.55       12.32      9.91 o 
   1   5  19       24.28       22.36      6.63 o 
   2   5  19      271.65      266.75     15.11 o 
   3   5  19       49.71       54.00      7.96 o 
   4   5  19        1.76        4.36      7.80 o 
   5   5  19       52.26       66.21     12.38 o 
   6   5  19        2.07        7.05     13.32 o 
   0   6  19       65.99       71.43     13.00 o 
   1   6  19       41.83       38.85      8.54 o 
   2   6  19      103.86       98.66      9.61 o 
   3   6  19      106.69       99.52      9.53 o 
   4   6  19       56.00       58.23      9.38 o 
   5   6  19       35.58       44.25     11.10 o 
   6   6  19       23.72       26.68     17.45 o 
   0   7  19        1.11       -0.95      9.29 o 
   1   7  19       34.94       32.83      8.75 o 
   2   7  19      174.42      151.01     12.15 o 
   3   7  19        8.61       12.96      8.02 o 
   4   7  19       18.21       21.55      8.97 o 
   5   7  19        0.84        2.55      9.65 o 
   0   8  19      183.28      191.79     18.06 o 
   1   8  19        0.09        0.99      7.87 o 
   2   8  19      152.98      134.76     12.54 o 
   3   8  19        0.53        7.51      7.72 o 
   4   8  19       16.50       13.23      9.57 o 
   5   8  19        4.45        7.72     10.40 o 
   0   9  19       49.01       67.85     14.88 o 
   1   9  19       25.43       26.23      9.17 o 
   2   9  19       31.82       31.42      9.88 o 
   3   9  19        2.36        5.43      9.42 o 
   4   9  19        4.78        6.07     10.49 o 
   5   9  19        6.12        6.16     11.50 o 
   0  10  19       38.40       33.93     14.59 o 
   1  10  19       13.16       21.50      9.87 o 
   2  10  19        1.84        2.33      9.56 o 
   3  10  19       13.27       17.87      9.68 o 
   4  10  19       10.35       11.86     11.04 o 
   0  11  19       37.66       60.63     17.58 o 
   1  11  19        0.10       -1.72      9.83 o 
   2  11  19        0.57        1.55      9.82 o 
   3  11  19        4.51        0.10      9.93 o 
   4  11  19        5.25       -6.43     29.31 o 
   0  12  19       11.28       24.78     15.97 o 
   1  12  19        0.83        5.26     11.40 o 
   2  12  19        7.49       11.28     11.55 o 
   3  12  19        0.99        2.46     16.26 o 
   0  13  19        0.47       -2.61     16.50 o 
   1  13  19        2.05        5.48     12.86 o 
   2  13  19       14.53       60.82     37.70 o 
   0   0  20      140.75      133.68     13.35 o 
   1   0  20       31.28       38.42      8.25 o 
   2   0  20      116.78      111.55     13.96 o 
   3   0  20      184.68      167.91     28.54 o 
   4   0  20        4.37        7.65     13.24 o 
   5   0  20       56.06       68.25     18.11 o 
   6   0  20       43.88       38.23     20.87 o 
   0   1  20      707.60      716.84     27.31 o 
   1   1  20       95.81       98.39      7.15 o 
   2   1  20       56.26       56.05      6.37 o 
   3   1  20      199.13      200.80     12.01 o 
   4   1  20      117.19      120.83     12.68 o 
   5   1  20       15.89       29.38     12.34 o 
   6   1  20        0.11       11.77     13.89 o 
   0   2  20      852.53      854.49     19.34 o 
   1   2  20      229.91      223.45      8.89 o 
   2   2  20      100.18      100.08      8.06 o 
   3   2  20      101.13       96.06      9.82 o 
   4   2  20      260.24      292.53     17.28 o 
   5   2  20       55.79       77.65     13.24 o 
   6   2  20       20.06       14.61     15.11 o 
   0   3  20     1742.31     1798.11     44.17 o 
   1   3  20       24.75       24.51      6.13 o 
   2   3  20      123.79      130.74      8.64 o 
   3   3  20       33.04       34.92      7.49 o 
   4   3  20      174.83      169.55     12.79 o 
   5   3  20       10.56       15.74     10.89 o 
   6   3  20        7.25        0.88     14.57 o 
   0   4  20      837.80      894.64     24.21 o 
   1   4  20      112.99      105.65      8.74 o 
   2   4  20       66.48       66.68      7.59 o 
   3   4  20      175.08      185.71     10.97 o 
   4   4  20      371.49      388.32     15.23 o 
   5   4  20        1.24        6.23     10.69 o 
   6   4  20        3.68        4.99     15.27 o 
   0   5  20      327.70      307.38     20.26 o 
   1   5  20      301.66      266.27     14.97 o 
   2   5  20       15.79       22.21      6.83 o 
   3   5  20       74.08       74.13      8.88 o 
   4   5  20       53.86       55.43      9.57 o 
   5   5  20       30.30       41.33     12.11 o 
   6   5  20        9.13       15.43     18.20 o 
   0   6  20       82.90       85.47     14.33 o 
   1   6  20      248.85      243.34     13.75 o 
   2   6  20       67.53       74.46      9.36 o 
   3   6  20       68.14       66.13      9.06 o 
   4   6  20       28.18       27.66      8.83 o 
   5   6  20       34.35       35.03     11.61 o 
   0   7  20        4.54       10.61     10.28 o 
   1   7  20       83.39       85.20     10.59 o 
   2   7  20       60.89       59.03      9.96 o 
   3   7  20       16.27       12.84      8.89 o 
   4   7  20        5.36        9.38      9.41 o 
   5   7  20       10.40       10.53     10.13 o 
   0   8  20       15.52       22.10     12.59 o 
   1   8  20       86.60       83.76     10.69 o 
   2   8  20        1.53        2.80      8.71 o 
   3   8  20       20.98       15.74     10.29 o 
   4   8  20       24.69       23.74     12.41 o 
   5   8  20       10.88       13.98     10.95 o 
   0   9  20        0.23        8.08     11.77 o 
   1   9  20        0.86       -2.83      8.08 o 
   2   9  20        1.51       -1.38      9.01 o 
   3   9  20        3.94        8.41     10.37 o 
   4   9  20        0.49        4.43     11.42 o 
   0  10  20        0.05        8.52     13.18 o 
   1  10  20       25.87       28.71     10.87 o 
   2  10  20        8.58        8.80     10.26 o 
   3  10  20        9.87        5.42     11.22 o 
   4  10  20       24.98       21.57     14.70 o 
   0  11  20        4.12       -0.21     15.39 o 
   1  11  20        5.60       10.83     11.00 o 
   2  11  20        4.56        6.31     11.19 o 
   3  11  20        1.33        2.57     11.26 o 
   0  12  20        1.25       -2.44     16.29 o 
   1  12  20       14.44       23.85     13.23 o 
   2  12  20        9.22       20.40     13.18 o 
   0  13  20       14.82       38.75     35.82 o 
   1  13  20        0.01        9.36     30.21 o 
   1   0  21      283.77      296.25     13.13 o 
   2   0  21        0.69        0.08      7.65 o 
   3   0  21      326.32      331.36     23.34 o 
   4   0  21      146.28      118.33     18.01 o 
   5   0  21      229.87      256.61     26.75 o 
   6   0  21       25.66       44.99     22.77 o 
   0   1  21      347.49      348.58     13.96 o 
   1   1  21      717.16      699.64     14.34 o 
   2   1  21      487.38      461.06     16.62 o 
   3   1  21      349.16      357.10     15.42 o 
   4   1  21        9.63       13.43      9.62 o 
   5   1  21        4.84       11.25     11.71 o 
   6   1  21        7.28       13.66     15.12 o 
   0   2  21      189.28      199.45     13.58 o 
   1   2  21       41.63       39.75      6.31 o 
   2   2  21      178.75      182.17      9.90 o 
   3   2  21      186.25      181.94     12.31 o 
   4   2  21       71.34       77.80     10.36 o 
   5   2  21      137.78      168.37     16.58 o 
   6   2  21       19.75       25.57     16.68 o 
   0   3  21      773.99      753.22     38.43 o 
   1   3  21      319.60      313.70     11.42 o 
   2   3  21      131.98      129.53      9.25 o 
   3   3  21      218.83      222.59     11.68 o 
   4   3  21       37.81       42.17      9.68 o 
   5   3  21       10.53       20.25     11.49 o 
   6   3  21        6.20       11.10     17.50 o 
   0   4  21       15.46       23.29     11.26 o 
   1   4  21      134.26      130.07      9.68 o 
   2   4  21      178.59      185.77     10.43 o 
   3   4  21       21.61       21.47      7.57 o 
   4   4  21       43.67       59.75     10.45 o 
   5   4  21       21.83       17.57     12.59 o 
   6   4  21        0.37       -7.82     26.41 o 
   0   5  21       36.38       35.43     12.40 o 
   1   5  21       78.97       62.71      8.43 o 
   2   5  21      101.56      106.43     10.00 o 
   3   5  21       45.17       53.81      8.81 o 
   4   5  21        7.52        9.60      9.09 o 
   5   5  21       42.19       42.35     13.20 o 
   0   6  21       29.99       40.03     12.86 o 
   1   6  21       14.70       16.76      7.97 o 
   2   6  21        7.18        4.62      7.57 o 
   3   6  21        5.13        6.02      7.85 o 
   4   6  21        2.01        6.62      9.19 o 
   5   6  21        1.79        1.52     12.50 o 
   0   7  21        0.59        1.32     10.88 o 
   1   7  21        9.90        4.95      8.37 o 
   2   7  21        9.81       16.40      8.99 o 
   3   7  21        4.72        7.92      9.14 o 
   4   7  21        0.39        3.17      9.57 o 
   5   7  21        4.44        0.23     10.73 o 
   0   8  21       22.88       28.12     12.20 o 
   1   8  21       31.29       36.24      9.42 o 
   2   8  21        9.14       16.74      9.37 o 
   3   8  21        1.28       -2.72     10.47 o 
   4   8  21       13.00       14.69     11.20 o 
   5   8  21        1.25        1.53     14.43 o 
   0   9  21        0.00        1.60     12.04 o 
   1   9  21       11.43       13.10      9.29 o 
   2   9  21        8.18       10.06     10.94 o 
   3   9  21        6.96       18.36     11.27 o 
   4   9  21       15.86       27.17     13.29 o 
   0  10  21        4.46        8.15     13.70 o 
   1  10  21        9.35       13.91     10.99 o 
   2  10  21       12.45       13.66     11.18 o 
   3  10  21        0.18        4.83     11.35 o 
   4  10  21        1.06       -3.78     21.15 o 
   0  11  21        2.72        7.19     16.26 o 
   1  11  21       18.16       26.40     11.97 o 
   2  11  21        4.98       13.70     12.38 o 
   3  11  21        9.87       11.89     13.71 o 
   0  12  21        3.88       11.08     17.85 o 
   1  12  21        5.69       13.25     13.63 o 
   2  12  21        1.28        5.21     28.17 o 
   0   0  22        1.31        0.08     10.50 o 
   1   0  22      107.78      112.34     12.07 o 
   2   0  22      416.10      384.04     21.05 o 
   3   0  22      126.51      134.43     17.61 o 
   4   0  22        7.43        5.30     13.47 o 
   5   0  22      201.41      229.07     26.72 o 
   6   0  22       75.47      116.87     28.41 o 
   0   1  22        3.05        7.47      9.04 o 
   1   1  22      309.10      295.83     10.51 o 
   2   1  22      270.93      254.41     12.54 o 
   3   1  22      130.30      140.12     11.32 o 
   4   1  22       57.23       52.62     11.35 o 
   5   1  22        2.70       -2.56     12.49 o 
   6   1  22       51.45       48.02     20.96 o 
   0   2  22      145.73      142.31     12.75 o 
   1   2  22      337.82      330.97     12.17 o 
   2   2  22      270.03      249.27     11.55 o 
   3   2  22       59.31       56.25      9.28 o 
   4   2  22        0.02       -4.81      8.78 o 
   5   2  22       74.54       89.69     15.05 o 
   0   3  22       12.25        7.26      9.18 o 
   1   3  22      133.73      121.11      9.54 o 
   2   3  22       41.98       39.79      7.33 o 
   3   3  22       19.25       22.97      8.88 o 
   4   3  22       11.01       16.16      9.32 o 
   5   3  22       12.80        3.89     12.68 o 
   0   4  22      438.99      447.25     24.81 o 
   1   4  22       57.84       53.82      7.98 o 
   2   4  22      114.25      107.80      9.14 o 
   3   4  22       20.20       23.36      8.00 o 
   4   4  22       21.62       23.07      9.94 o 
   5   4  22        0.67        6.91     11.92 o 
   0   5  22       42.61       29.80     12.02 o 
   1   5  22       26.87       20.92      8.30 o 
   2   5  22       87.81       86.52      9.62 o 
   3   5  22        5.08       12.56      7.85 o 
   4   5  22       10.90       12.48     10.73 o 
   5   5  22        8.52       16.53     13.32 o 
   0   6  22       14.21       26.89     18.24 o 
   1   6  22       11.19       10.97      8.51 o 
   2   6  22        3.29        3.11      7.56 o 
   3   6  22        7.93        9.52      9.05 o 
   4   6  22       34.97       24.85     10.16 o 
   5   6  22       12.86        9.22     13.54 o 
   0   7  22        3.72        5.35     10.86 o 
   1   7  22        8.49        6.59      8.58 o 
   2   7  22        4.52        5.29      9.15 o 
   3   7  22        0.79        0.51      9.52 o 
   4   7  22        0.41        2.48     11.00 o 
   5   7  22        0.49        9.11     15.85 o 
   0   8  22       11.87       18.72     12.19 o 
   1   8  22       13.75       20.43      9.64 o 
   2   8  22        9.21        9.51     10.29 o 
   3   8  22        4.83        4.14     11.27 o 
   4   8  22        0.88        3.33     11.28 o 
   0   9  22        3.78       11.74     12.92 o 
   1   9  22        2.79        9.29     10.16 o 
   2   9  22       28.38       36.62     12.35 o 
   3   9  22        4.36        3.23     11.83 o 
   4   9  22        1.15       -2.33     13.63 o 
   0  10  22       68.76       79.95     18.67 o 
   1  10  22        1.62        3.67     10.95 o 
   2  10  22        0.62        0.01     11.28 o 
   3  10  22       30.54       41.17     13.81 o 
   0  11  22       21.34       38.69     18.18 o 
   1  11  22        4.97        9.78     12.12 o 
   2  11  22        0.99       11.11     14.10 o 
   3  11  22        0.26       -7.57     28.74 o 
   0  12  22        9.56       15.40     20.73 o 
   1  12  22        3.15        8.77     21.89 o 
   1   0  23      110.62      107.77     12.11 o 
   2   0  23      117.38      121.31     13.50 o 
   3   0  23       33.12       33.62     13.69 o 
   4   0  23       42.06       54.73     17.04 o 
   5   0  23       34.00       42.58     21.13 o 
   0   1  23       21.56       18.00      9.25 o 
   1   1  23      135.19      144.55      8.66 o 
   2   1  23       75.52       68.00      9.01 o 
   3   1  23      107.01      105.97     10.92 o 
   4   1  23       30.39       33.45     12.34 o 
   5   1  23        0.48        2.63     13.48 o 
   0   2  23       36.75       43.00     10.60 o 
   1   2  23      253.31      258.71     11.23 o 
   2   2  23       83.96       78.38      9.50 o 
   3   2  23        8.71        6.73      8.57 o 
   4   2  23        8.76        7.48     11.05 o 
   5   2  23       30.18       37.02     14.32 o 
   0   3  23       22.01       12.12      9.39 o 
   1   3  23      233.65      212.72     11.43 o 
   2   3  23        4.14        6.01      6.64 o 
   3   3  23      169.33      187.22     13.16 o 
   4   3  23       29.31       27.53     10.36 o 
   5   3  23        2.70        2.69     13.67 o 
   0   4  23       40.20       47.93     13.41 o 
   1   4  23       45.34       49.96      8.25 o 
   2   4  23       33.75       37.47      9.97 o 
   3   4  23        8.25        4.31      7.78 o 
   4   4  23       32.10       33.63     10.89 o 
   5   4  23        4.15        7.12     12.53 o 
   0   5  23       27.10       21.83     11.97 o 
   1   5  23       34.21       52.57     10.68 o 
   2   5  23        6.86       12.53      7.96 o 
   3   5  23       23.24       41.93      9.96 o 
   4   5  23        7.45        3.21     10.46 o 
   5   5  23        6.13       10.90     13.87 o 
   0   6  23        0.57       -5.92     11.05 o 
   1   6  23       45.27       49.39      9.84 o 
   2   6  23       10.23       14.64      8.97 o 
   3   6  23        4.13        5.15      9.41 o 
   4   6  23       17.65       21.07     10.89 o 
   5   6  23        0.35       -0.23     17.32 o 
   0   7  23        0.99        6.83     12.32 o 
   1   7  23       26.02       29.88     10.25 o 
   2   7  23        6.47        9.79      9.98 o 
   3   7  23        5.06        3.49     10.63 o 
   4   7  23        6.98        1.02     12.11 o 
   0   8  23       18.56       15.97     13.42 o 
   1   8  23       21.05       33.10     10.64 o 
   2   8  23       11.32        9.50     10.58 o 
   3   8  23       10.45       10.39     11.69 o 
   4   8  23        3.12       -0.93     13.33 o 
   0   9  23       47.91       62.95     16.34 o 
   1   9  23       25.40       34.07     11.43 o 
   2   9  23        0.73        6.07     11.76 o 
   3   9  23        2.91        3.01     12.19 o 
   4   9  23        1.56       -4.86     20.32 o 
   0  10  23        0.40        2.49     15.87 o 
   1  10  23       19.02       26.08     12.39 o 
   2  10  23        4.34       13.39     12.40 o 
   3  10  23        2.83        0.38     15.03 o 
   0  11  23        1.10        3.37     16.96 o 
   1  11  23        5.56       15.68     13.14 o 
   2  11  23       11.17       12.83     21.01 o 
   0   0  24      319.52      323.14     21.17 o 
   1   0  24        1.70       -5.29      8.99 o 
   2   0  24      631.58      629.25     24.05 o 
   3   0  24        1.42        5.59     12.93 o 
   4   0  24       18.48        6.06     16.33 o 
   5   0  24       14.45       16.30     19.77 o 
   0   1  24        3.11        5.62      9.13 o 
   1   1  24        1.80        4.82      6.98 o 
   2   1  24       86.01       82.36     10.42 o 
   3   1  24       71.12       77.76     11.78 o 
   4   1  24        2.15        1.01     11.88 o 
   5   1  24        0.48        3.08     14.26 o 
   0   2  24        8.11       10.21      9.82 o 
   1   2  24        4.93        7.56      7.60 o 
   2   2  24      134.75      126.92     11.19 o 
   3   2  24       93.21       82.19     10.77 o 
   4   2  24       12.66        8.38     11.19 o 
   5   2  24       18.06       25.48     14.58 o 
   0   3  24        1.14        3.99     11.16 o 
   1   3  24       13.64       18.86      7.55 o 
   2   3  24       11.75       14.61      8.51 o 
   3   3  24       51.13       52.78     10.66 o 
   4   3  24        1.88        1.19     10.71 o 
   5   3  24        9.78        9.52     14.07 o 
   0   4  24      110.08      143.52     17.71 o 
   1   4  24       93.71      102.53     10.05 o 
   2   4  24       57.26       58.77      9.41 o 
   3   4  24        7.63        4.92      9.30 o 
   4   4  24       15.65       23.33     11.45 o 
   5   4  24        2.25       10.42     15.48 o 
   0   5  24       44.67       43.59     14.19 o 
   1   5  24       10.52       18.69      9.00 o 
   2   5  24        8.18        7.84      8.34 o 
   3   5  24        9.44        6.71      9.77 o 
   4   5  24       11.81       12.18     12.27 o 
   5   5  24        8.80        2.67     17.64 o 
   0   6  24        1.54        2.37     12.63 o 
   1   6  24       52.55       56.54     10.96 o 
   2   6  24        1.56        4.55      9.90 o 
   3   6  24       12.85       15.55     10.48 o 
   4   6  24       21.66       21.29     14.33 o 
   5   6  24        0.24        3.04     28.04 o 
   0   7  24        0.22       -2.32     12.49 o 
   1   7  24        5.19        3.30      9.70 o 
   2   7  24        5.97        8.26     10.56 o 
   3   7  24       21.11       24.15     12.17 o 
   4   7  24        1.31        1.48     12.76 o 
   0   8  24        0.00        5.25     13.95 o 
   1   8  24       11.94       31.60     11.06 o 
   2   8  24        1.22        2.91     10.99 o 
   3   8  24        1.03        0.13     12.20 o 
   4   8  24       16.82       11.78     18.61 o 
   0   9  24       33.05       34.45     17.03 o 
   1   9  24        8.29       17.54     11.62 o 
   2   9  24       10.96       32.35     13.72 o 
   3   9  24        4.02       -4.38     13.26 o 
   0  10  24        0.89       16.01     17.56 o 
   1  10  24       39.57       55.25     14.02 o 
   2  10  24        3.76        9.65     13.33 o 
   3  10  24       13.49       48.60     49.91 o 
   0  11  24        2.05        7.86     20.81 o 
   1  11  24       17.24       25.15     22.78 o 
   1   0  25        0.93        1.02     10.35 o 
   2   0  25        0.58        1.28     12.40 o 
   3   0  25      109.09      115.72     19.15 o 
   4   0  25        1.14        1.49     18.09 o 
   5   0  25       15.99       25.52     21.24 o 
   0   1  25        2.95       -1.96     10.08 o 
   1   1  25        9.26       11.98      7.43 o 
   2   1  25       39.73       52.27      9.61 o 
   3   1  25       13.23        8.51     10.48 o 
   4   1  25       19.53       30.76     13.19 o 
   5   1  25       10.51       19.59     16.13 o 
   0   2  25      116.42      124.03     13.45 o 
   1   2  25      140.62      139.39     11.23 o 
   2   2  25       43.24       47.41      9.43 o 
   3   2  25       21.32       27.22     10.17 o 
   4   2  25        7.19        3.92     12.46 o 
   5   2  25        5.60       -1.87     14.54 o 
   0   3  25       10.32        7.54     11.94 o 
   1   3  25       85.29      103.27     10.29 o 
   2   3  25        3.58        6.25      9.61 o 
   3   3  25       15.74       19.56     10.08 o 
   4   3  25        6.11        5.86     11.37 o 
   5   3  25        0.33       -0.95     15.58 o 
   0   4  25        0.63       13.97     13.19 o 
   1   4  25        8.82       16.81      9.48 o 
   2   4  25        1.09        2.09      8.24 o 
   3   4  25        8.08        6.80     10.85 o 
   4   4  25       29.74       34.35     13.09 o 
   5   4  25        3.53        8.04     25.07 o 
   0   5  25       34.78       34.90     14.45 o 
   1   5  25        9.37       14.30      9.27 o 
   2   5  25       16.23       18.69     10.17 o 
   3   5  25       29.55       29.70     12.88 o 
   4   5  25        7.37        8.57     13.25 o 
   5   5  25        6.88       13.68     28.22 o 
   0   6  25        0.28       -2.89     11.89 o 
   1   6  25        7.16       15.35      9.97 o 
   2   6  25        9.81       10.49     10.67 o 
   3   6  25        3.29        6.46     10.56 o 
   4   6  25       24.69       34.45     15.91 o 
   0   7  25        0.02       -0.11     14.07 o 
   1   7  25        2.46        7.49     10.42 o 
   2   7  25        4.37        9.11     10.83 o 
   3   7  25        2.83        5.69     12.13 o 
   4   7  25       13.61        5.71     16.72 o 
   0   8  25        1.92       12.96     14.98 o 
   1   8  25        7.40       22.44     11.97 o 
   2   8  25        1.22        0.56     11.74 o 
   3   8  25       17.77       18.68     14.10 o 
   0   9  25        0.03       10.85     17.21 o 
   1   9  25       26.89       48.17     13.46 o 
   2   9  25       20.03       31.66     14.01 o 
   3   9  25       18.34       33.12     21.81 o 
   0  10  25        1.34       10.26     18.89 o 
   1  10  25       11.95       23.33     14.05 o 
   2  10  25       12.56       19.07     21.75 o 
   0   0  26        6.63        9.44     21.01 o 
   1   0  26       88.80       89.82     19.50 o 
   2   0  26       55.89       61.00     16.00 o 
   3   0  26        7.52        8.62     14.61 o 
   4   0  26        3.05        7.33     19.22 o 
   5   0  26       16.54       25.43     25.61 o 
   0   1  26        1.54        1.53     10.56 o 
   1   1  26        5.12        3.64      9.68 o 
   2   1  26       29.26       33.36      9.80 o 
   3   1  26        0.99        0.72     11.15 o 
   4   1  26        3.27        3.57     13.15 o 
   5   1  26        9.81       14.45     18.48 o 
   0   2  26        9.98       11.02     10.86 o 
   1   2  26       21.05       15.84      9.57 o 
   2   2  26       34.51       38.06      9.92 o 
   3   2  26       27.41       38.45     11.68 o 
   4   2  26       31.61       38.20     14.35 o 
   5   2  26        5.68       19.94     20.81 o 
   0   3  26        0.07       -2.83     13.28 o 
   1   3  26        4.92        8.25      8.36 o 
   2   3  26       14.59       14.21     10.58 o 
   3   3  26        4.01        2.99     10.43 o 
   4   3  26        7.97       12.47     13.72 o 
   5   3  26        9.57       21.09     35.09 o 
   0   4  26       20.81       27.92     14.18 o 
   1   4  26        9.21        5.64      9.38 o 
   2   4  26       13.63       20.54     10.71 o 
   3   4  26        4.76        8.99     11.95 o 
   4   4  26       18.02       24.63     13.12 o 
   0   5  26       26.79       45.40     15.42 o 
   1   5  26       22.28       33.06     10.41 o 
   2   5  26        3.97        3.10     10.89 o 
   3   5  26       24.18       29.06     12.52 o 
   4   5  26       26.79       30.97     15.40 o 
   0   6  26       13.84       20.56     14.64 o 
   1   6  26        2.02        8.47     10.62 o 
   2   6  26        6.30       12.70     11.47 o 
   3   6  26       15.92       25.02     13.31 o 
   4   6  26        8.86       21.14     17.21 o 
   0   7  26       44.20       72.55     17.64 o 
   1   7  26       34.80       41.58     12.43 o 
   2   7  26       14.06       26.65     12.24 o 
   3   7  26       31.29       38.25     14.01 o 
   4   7  26        6.72       18.81     37.86 o 
   0   8  26        6.98       15.04     16.66 o 
   1   8  26       32.92       40.19     12.74 o 
   2   8  26        6.76       18.45     13.07 o 
   3   8  26       28.29       40.58     16.39 o 
   0   9  26       34.66       60.91     20.37 o 
   1   9  26        3.09       15.41     12.95 o 
   2   9  26        7.81       20.62     14.71 o 
   0  10  26       32.00       42.97     22.44 o 
   1  10  26       17.60       25.24     31.10 o 
   1   0  27       12.76       19.87     15.24 o 
   2   0  27       31.49       26.35     15.44 o 
   3   0  27        6.40        4.38     16.77 o 
   4   0  27        0.21        2.63     19.92 o 
   0   1  27        1.66       -6.56     13.94 o 
   1   1  27       11.47        9.58     10.08 o 
   2   1  27        5.29        9.39      9.88 o 
   3   1  27        6.39        9.70     12.58 o 
   4   1  27       11.31       20.74     15.21 o 
   0   2  27        1.09        3.94     14.60 o 
   1   2  27        8.17       10.63     10.51 o 
   2   2  27       80.16       75.59     13.24 o 
   3   2  27        1.93        0.19     12.60 o 
   4   2  27        0.15       -0.62     14.73 o 
   0   3  27       19.99       21.89     15.04 o 
   1   3  27        1.10       -0.50     10.33 o 
   2   3  27        6.78        6.90     11.89 o 
   3   3  27        9.58       10.40     12.61 o 
   4   3  27        7.00        2.62     15.60 o 
   0   4  27        7.12       15.47     14.76 o 
   1   4  27        1.58        6.74      9.59 o 
   2   4  27        2.25        3.07     11.40 o 
   3   4  27       20.88       19.30     13.39 o 
   4   4  27        6.09        8.10     15.16 o 
   0   5  27       14.73       23.81     15.36 o 
   1   5  27       11.38       14.05     10.89 o 
   2   5  27        1.90        4.09     11.41 o 
   3   5  27       12.00       15.62     13.70 o 
   4   5  27        4.51       12.18     16.28 o 
   0   6  27       16.35       25.49     16.12 o 
   1   6  27       11.46        8.77     11.10 o 
   2   6  27       11.21       14.66     12.46 o 
   3   6  27       37.06       47.55     17.66 o 
   4   6  27        1.86       11.16     24.47 o 
   0   7  27      103.29      133.20     21.29 o 
   1   7  27        2.01        7.52     11.94 o 
   2   7  27       10.98       19.96     13.05 o 
   3   7  27        2.18       12.90     16.47 o 
   0   8  27       43.03       51.68     19.44 o 
   1   8  27       16.80       27.96     13.86 o 
   2   8  27       29.56       54.07     15.58 o 
   3   8  27       17.63       25.89     32.65 o 
   0   9  27       51.89       71.93     21.90 o 
   1   9  27       23.56       30.61     15.74 o 
   2   9  27       32.56       49.91     34.85 o 
   0   0  28        3.71       12.46     23.45 o 
   1   0  28       56.57       75.26     18.59 o 
   2   0  28        0.52       -3.93     15.34 o 
   3   0  28        6.53        3.28     19.43 o 
   4   0  28       20.81       24.79     23.92 o 
   0   1  28        1.39        3.62     15.81 o 
   1   1  28        3.36        0.31     11.21 o 
   2   1  28       21.25       20.04     13.62 o 
   3   1  28        2.09        1.73     13.51 o 
   4   1  28        3.54        5.55     16.12 o 
   0   2  28        4.03       11.07     22.63 o 
   1   2  28       25.67       34.53     11.54 o 
   2   2  28        8.32       14.54     11.99 o 
   3   2  28       10.20       16.07     13.67 o 
   4   2  28       26.17       28.13     17.11 o 
   0   3  28       14.94       20.43     15.66 o 
   1   3  28       16.07       17.27     13.36 o 
   2   3  28       10.53        7.21     12.41 o 
   3   3  28       25.16       16.06     14.32 o 
   4   3  28        1.86       -9.47     17.13 o 
   0   4  28       11.47       15.94     16.59 o 
   1   4  28       10.71       17.81     11.10 o 
   2   4  28        5.69        5.42     14.43 o 
   3   4  28        8.19       13.20     14.37 o 
   4   4  28        7.28        8.63     31.67 o 
   0   5  28       20.77       27.67     16.95 o 
   1   5  28        9.61        9.47     11.37 o 
   2   5  28        3.31        6.73     14.65 o 
   3   5  28        0.60       -0.51     16.06 o 
   4   5  28        9.34       26.31     26.29 o 
   0   6  28        2.44       13.57     18.26 o 
   1   6  28       55.88       71.69     14.28 o 
   2   6  28        9.44       15.19     13.52 o 
   3   6  28       13.74       30.04     20.00 o 
   0   7  28        3.94       12.17     17.66 o 
   1   7  28        6.66       13.76     13.41 o 
   2   7  28        1.56        9.79     13.67 o 
   3   7  28        9.68       31.18     41.28 o 
   0   8  28        0.76       13.46     19.00 o 
   1   8  28       29.41       46.93     14.79 o 
   2   8  28        5.42        8.36     18.01 o 
   0   9  28        1.50       13.60     31.26 o 
   1   9  28        0.82        8.06     30.04 o 
   1   0  29        3.98       -4.07     21.98 o 
   2   0  29       12.66       11.04     19.63 o 
   3   0  29        0.15       -2.45     20.52 o 
   4   0  29        2.42       27.65     24.38 o 
   0   1  29        0.05        3.50     16.75 o 
   1   1  29       32.57       36.65     15.00 o 
   2   1  29        2.69       -5.85     14.09 o 
   3   1  29       22.40       23.10     14.84 o 
   4   1  29        1.83        1.39     17.95 o 
   0   2  29        6.39        2.28     24.83 o 
   1   2  29        4.13        9.43     11.76 o 
   2   2  29        3.62        9.60     13.32 o 
   3   2  29       13.14        7.75     16.20 o 
   4   2  29        0.08        6.65     20.40 o 
   0   3  29        0.86        1.78     15.97 o 
   1   3  29       30.71       33.04     15.33 o 
   2   3  29        9.07        8.32     13.05 o 
   3   3  29        3.19        6.77     16.21 o 
   4   3  29        4.39       -6.27     35.99 o 
   0   4  29        0.82        4.06     17.18 o 
   1   4  29        7.76       13.94     13.54 o 
   2   4  29        5.98       10.15     15.79 o 
   3   4  29        2.28        1.71     15.03 o 
   0   5  29        6.81       12.76     17.06 o 
   1   5  29       18.50       30.68     12.76 o 
   2   5  29       19.83       29.40     16.81 o 
   3   5  29        2.56       -0.96     18.21 o 
   0   6  29       10.82       13.16     19.38 o 
   1   6  29       32.84       48.19     14.45 o 
   2   6  29        1.42       12.09     17.48 o 
   3   6  29        1.54       -4.97     38.43 o 
   0   7  29       34.41       43.74     20.29 o 
   1   7  29       18.98       24.67     14.26 o 
   2   7  29       15.60       21.72     18.63 o 
   0   8  29       36.11       62.28     35.17 o 
   1   8  29        7.87       13.38     22.39 o 
   0   0  30       34.12       46.00     25.81 o 
   1   0  30       13.81       -1.95     23.77 o 
   2   0  30        5.36        5.05     27.36 o 
   3   0  30        1.07      -10.07     21.49 o 
   0   1  30        0.78        0.49     28.09 o 
   1   1  30       10.42       16.23     14.34 o 
   2   1  30        0.62       -1.50     16.13 o 
   3   1  30        7.01        6.27     18.75 o 
   0   2  30        0.82        9.28     28.74 o 
   1   2  30        0.29       -4.13     15.32 o 
   2   2  30        1.79       -3.04     13.83 o 
   3   2  30        3.57       -1.85     17.98 o 
   0   3  30        8.08        9.93     27.93 o 
   1   3  30        3.21        8.87     14.04 o 
   2   3  30       11.61       12.00     14.01 o 
   3   3  30        8.17        6.95     18.31 o 
   0   4  30       12.07       20.86     18.92 o 
   1   4  30       15.82        9.60     15.43 o 
   2   4  30        1.09       11.73     16.46 o 
   3   4  30        7.85        6.23     16.56 o 
   0   5  30        2.77        6.39     17.55 o 
   1   5  30        7.28       19.86     17.77 o 
   2   5  30       15.40       32.84     18.55 o 
   3   5  30        3.25       -4.56     33.62 o 
   0   6  30        1.31       11.38     19.19 o 
   1   6  30        6.49       15.16     14.29 o 
   2   6  30        5.61       11.44     22.36 o 
   0   7  30        7.25        6.92     21.77 o 
   1   7  30       45.82       75.17     20.08 o 
   1   0  31       12.85        9.69     26.05 o 
   2   0  31        0.73        7.57     29.55 o 
   3   0  31        1.07        4.08     25.28 o 
   0   1  31       62.39      116.99     33.46 o 
   1   1  31       18.64       20.10     16.31 o 
   2   1  31        7.69        9.87     22.04 o 
   3   1  31       18.10       22.68     19.86 o 
   0   2  31       65.71       90.86     34.28 o 
   1   2  31       32.71       54.63     20.64 o 
   2   2  31        3.75        1.47     16.48 o 
   3   2  31        4.32       -0.57     20.16 o 
   0   3  31        1.23        8.39     31.34 o 
   1   3  31        7.16       10.59     16.26 o 
   2   3  31        4.73        5.78     18.11 o 
   3   3  31        7.31       -2.08     24.96 o 
   0   4  31       12.54       10.75     29.88 o 
   1   4  31        3.91       21.73     17.64 o 
   2   4  31        4.59       11.70     18.19 o 
   0   5  31        4.03        1.97     20.28 o 
   1   5  31       13.08       17.64     18.26 o 
   2   5  31       10.09       15.66     24.57 o 
   0   6  31       15.06       22.09     21.88 o 
   1   6  31        1.92        5.73     22.73 o 
   1   0  32        0.01       -7.49     27.03 o 
   2   0  32       21.47       16.61     31.02 o 
   0   1  32        3.11        8.39     34.60 o 
   1   1  32        0.49       11.65     21.94 o 
   2   1  32        0.02        1.86     24.67 o 
   0   2  32      104.63      149.07     35.58 o 
   1   2  32       20.66       21.04     20.87 o 
   2   2  32        3.29       -4.89     19.32 o 
   0   3  32        3.23       10.58     29.39 o 
   1   3  32        0.48        1.18     21.11 o 
   2   3  32        0.13       10.32     20.41 o 
   0   4  32        0.04        6.84     28.66 o 
   1   4  32       13.17       22.44     19.87 o 
   2   4  32        2.83        4.27     24.93 o 
   0   5  32        4.53       11.56     32.65 o 
   1   5  32       11.75       21.96     24.19 o 
   1   0  33       80.47      124.89     36.07 o 
   2   0  33        1.98      -13.84     37.04 o 
   0   1  33        0.32       12.05     32.00 o 
   1   1  33       74.88       97.37     35.33 o 
   2   1  33        0.28      -10.54     25.62 o 
   0   2  33       68.92       90.94     38.67 o 
   1   2  33       48.10       66.75     26.10 o 
   0   3  33        1.24      -12.13     30.61 o 
   1   3  33       29.38       45.98     24.45 o 
   0   4  33       14.02       10.83     33.05 o 
   1   4  33       24.28       38.92     35.42 o 
   1   0  34       23.35       28.01     35.99 o 
   0   1  34        1.00        6.84     40.06 o 
   1   1  34       12.25       17.59     38.59 o 
   0   2  34       46.00       76.61     37.53 o 
                                                 
